# Supplementary material for: Genome-wide analysis reveals the emergence of multidrug resistant Stenotrophomonas acidaminiphila strain SINDOREI isolated from a patient with sepsis
Source: Front Microbiol. 2022 Sep 23;13:989259. doi: 10.3389/fmicb.2022.989259 (PMC9537462; doi:10.3389/fmicb.2022.989259)
Supplement: Supplementary file 2 [file Table_2.XLSX]

## Sheet: List of figures and tables
List of supplementary tables
Table S1	Detailed medical record of the patient.
Table S2	The assembly details of strain SINDOREI
Table S3	The details of functional annotation in strain SINDOREI
Table S4	The genome of SINDOREI were annotated using the eggNOG database
Table S5	The genome of SINDOREI were annotated using the NR database
Table S6	The genome of SINDOREI were annotated using the Pfam database
Table S7	The genome of SINDOREI were annotated using the Swiss-Prot database
Table S8	Digital DNA-DNA hybridization (dDDH) values of S. acidaminiphila SINDOREI with the type strains of genus Stenotrophomonas.
Table S9	The SNP/Indel divergence between the S. acidaminiphila strains.
Table S10	Annotations of unique genes found in SINDOREI.
Table S11	Genes associated with virulence factor in Strain SINDOREO

## Sheet: Table S1
Table S1 Detailed medical record of the patient.
Time		20200318	20200320	20200321	20200328	20200329	20200401	20200403	20200405	20200406	20200410	20200411	20200412	20200419
		Day 1	Day 3	Day4	Day11	Day12	Day15	Day17	Day19	Day20	Day24	Day25	Day26	Day33
Clinical symptoms		low-grade fever full-body pain	high fever full-body pain	full-body pain	moderate fever, fatigue	fatigue	high fever, vomit	moderate fever, vomit	high fever vomit	moderate fever, drowsiness	moderate fever	continuous high fever, impaired consciousness	continuous high fever, impaired consciousness	coma multiple organ failure
Inspection items	WBC	2×109/L	2.6×109/L	2.1×109/L	0.3×109/L	0.9×109/L	0.3×109/L	0.2×109/L	0.3×109/L	0.3×109/L	0.5×109/L	0.7×109/L	1.4×109/L	31.7×109/L
	Hb	69g/L	65g/L	60g/L	59g/L	63g/L	54g/L	57g/L	54g/L	47g/L	67g/L	62g/L	66g/L	62g/L
	PLT	37×109/L	33×109/L	31×109/L	13×109/L	19×109/L	20×109/L	9×109/L	15×109/L	8×109/L	3×109/L	12×109/L	18×109/L	74×109/L
	PCT	0.16ng/ml			0.72ng/ml		1.13ng/ml	2.59ng/ml	31.14ng/ml	23.78ng/ml		10.95ng/ml		44.43ng/ml
	Temperature	38°C（The highest）	39.5°C（The highest）	Normal	38.9°C（The highest）	Normal	39.8°C（The highest）	38.5°C（The highest）	39.5°C（The highest）	38.8°C（The highest)	38°C（The highest）
	CT/MRI		Chest computed tomography demonstrated patchy shadows visible in both lower lungs.									Head computed tomography showed no obvious hemorrhage and Chest computed tomography demonstrated enlarged bilateral infectious lesions, new pleural effusion on the left lung.
	Blood culture						The first blood culture		The first Blood cultures were subsequently positive for S. acidaminiphila.	The second blood culture	The second blood culture were consistent with the first one.
	mNGS									Blood was drawn for NGS
	MICM		Bone marrow (BM) aspirate smear showed 82% naive cells which contain lots of azurophil granules. Flow cytometry showed phenotype CD45-/CD34+/CD19+/CD22+/CD10+/cCD79a dim+. Cytogenetic analysis revealed no schizophrenia. BCR-ABL (190) (78.6%) rearrangement was confirmed by real-time quantitative RT-PCR.								The second bone marrow(BM) showed myelosuppression period
Diagnosis and therapy	Diagnosis		Acute lymphoblastic leukemia; Pulmonary infection;						Sepsis	Sepsis	Sepsis	Severe pneumonia; Sepsis	Severe pneumonia; Sepsis	MODS
	Anti-infective therapy	Moxifloxacin: 0.4g qd Voriconazole: 0.2g q12h	Moxifloxacin: 0.4g qd Voriconazole: 0.2g q12h	Azithromycin: 0.5g qd Voriconazole: 0.2g q12h	Imipenem: 0.5g q6h Voriconazole: 0.2g q12h	Imipenem: 0.5g q6h Voriconazole: 0.2g q12h	Imipenem: 0.5g q6h Voriconazole: 0.2g qd Azithromycin: 0.5g qd	Imipenem: 0.5g q6h Voriconazole: 0.2g qd Azithromycin: 0.5g qd	Cefperazone-Sulbactam: 2.0g q6h Voriconazole: 2.0g q12h Azithromycin: 0.5g qd	Cefperazone-Sulbactam: 2.0g q6h Tiecycline: 100mg q12h	Cefperazone-Sulbactam: 2.0g q6h Tiecycline: 100mg q12h	Cefperazone-Sulbactam: 2.0g q6h Tiecycline: 100mg q12h	Meropenem: 1.0g q8h Tiecycline: 100mg q12h	Meropenem: 1.0g q8h Tiecycline: 100mg q12h
	Other therapy			Dasatinib combined with VDCLP region chemotherapy.

## Sheet: Table S2
Table S2 The assembly details of strain SINDOREI
Name	Number
contigs	1
bases	3996619
CDS	3536
rRNA	9
repeat_region	1
tRNA	68
tmRNA	1

## Sheet: Table S3
Table S3 The details of functional annotation in strain SINDOREI
Database	the Number of genes	Software	Softwate version
eggNOG	3383	EggNOG-mapper	2.1.6
NR	3505	diamond	v2.0.13.151
Pfam	3010	pfam_scan.pl	1.6
Swiss-Prot	2196	diamond	v2.0.13.151

## Sheet: Table S4
Table S4 The genome of SINDOREI were annotated using the eggNOG database
SINDOREI	seed_ortholog	evalue	score	eggNOG_OGs	max_annot_lvl	COG_category	Description	Preferred_name	GOs	EC	KEGG_ko	KEGG_Pathway	KEGG_Module	KEGG_Reaction	KEGG_rclass	BRITE	KEGG_TC	CAZy	BiGG_Reaction	PFAMs
JNIIIPNH_00001	1118235.CAJH01000023_gene1601	4.75e-232	642	COG0592@1|root,COG0592@2|Bacteria,1MVD9@1224|Proteobacteria,1RMNP@1236|Gammaproteobacteria,1X3F0@135614|Xanthomonadales	135614|Xanthomonadales	L	Confers DNA tethering and processivity to DNA polymerases and other proteins. Acts as a clamp, forming a ring around DNA (a reaction catalyzed by the clamp-loading complex) which diffuses in an ATP-independent manner freely and bidirectionally along dsDNA. Initially characterized for its ability to contact the catalytic subunit of DNA polymerase III (Pol III), a complex, multichain enzyme respons…	dnaN	-	2.7.7.7	ko:K02338	ko00230,ko00240,ko01100,ko03030,ko03430,ko03440,map00230,map00240,map01100,map03030,map03430,map03440	M00260	R00375,R00376,R00377,R00378	RC02795	ko00000,ko00001,ko00002,ko01000,ko03032,ko03400	-	-	-	DNA_pol3_beta,DNA_pol3_beta_2,DNA_pol3_beta_3
JNIIIPNH_00002	1118235.CAJH01000023_gene1602	3.59e-199	559	COG1195@1|root,COG1195@2|Bacteria,1MX8N@1224|Proteobacteria,1RN5P@1236|Gammaproteobacteria,1X3R9@135614|Xanthomonadales	135614|Xanthomonadales	L	it is required for DNA replication and normal SOS inducibility. RecF binds preferentially to single-stranded, linear DNA. It also seems to bind ATP	recF	GO:0000731,GO:0006139,GO:0006259,GO:0006281,GO:0006302,GO:0006725,GO:0006807,GO:0006950,GO:0006974,GO:0008150,GO:0008152,GO:0009058,GO:0009059,GO:0009987,GO:0018130,GO:0019438,GO:0033554,GO:0034641,GO:0034645,GO:0034654,GO:0043170,GO:0044237,GO:0044238,GO:0044249,GO:0044260,GO:0044271,GO:0046483,GO:0050896,GO:0051716,GO:0071704,GO:0071897,GO:0090304,GO:1901360,GO:1901362,GO:1901576	-	ko:K03629	ko03440,map03440	-	-	-	ko00000,ko00001,ko03400	-	-	-	AAA_23,SMC_N
JNIIIPNH_00003	391008.Smal_0004	0	1479	COG0187@1|root,COG0187@2|Bacteria,1MVKT@1224|Proteobacteria,1RNB2@1236|Gammaproteobacteria,1X51M@135614|Xanthomonadales	135614|Xanthomonadales	L	A type II topoisomerase that negatively supercoils closed circular double-stranded (ds) DNA in an ATP-dependent manner to modulate DNA topology and maintain chromosomes in an underwound state. Negative supercoiling favors strand separation, and DNA replication, transcription, recombination and repair, all of which involve strand separation. Also able to catalyze the interconversion of other topol…	gyrB	-	5.99.1.3	ko:K02470	-	-	-	-	ko00000,ko01000,ko03032,ko03400	-	-	-	DNA_gyraseB,DNA_gyraseB_C,HATPase_c,Toprim
JNIIIPNH_00004	1429851.X548_19140	5.78e-123	359	COG1266@1|root,COG1266@2|Bacteria,1NID0@1224|Proteobacteria,1RTEP@1236|Gammaproteobacteria,1X7CW@135614|Xanthomonadales	135614|Xanthomonadales	S	CAAX protease self-immunity	-	-	-	ko:K07052	-	-	-	-	ko00000	-	-	-	Abi
JNIIIPNH_00005	1552758.NC00_12330	1.17e-148	423	COG0501@1|root,COG0501@2|Bacteria,1MUNA@1224|Proteobacteria,1RMZ6@1236|Gammaproteobacteria,1X48E@135614|Xanthomonadales	135614|Xanthomonadales	O	peptidase	-	-	-	-	-	-	-	-	-	-	-	-	Peptidase_M48
JNIIIPNH_00006	380358.XALC_0007	1.58e-178	509	COG0457@1|root,COG0457@2|Bacteria,1MVH9@1224|Proteobacteria,1RQ3R@1236|Gammaproteobacteria,1X3F2@135614|Xanthomonadales	135614|Xanthomonadales	S	COG0457 FOG TPR repeat	-	-	-	-	-	-	-	-	-	-	-	-	TPR_16,TPR_19,TPR_8
JNIIIPNH_00007	325777.GW15_0200185	1.68e-72	226	COG0810@1|root,COG0810@2|Bacteria,1MZPX@1224|Proteobacteria,1S7VF@1236|Gammaproteobacteria,1X54J@135614|Xanthomonadales	135614|Xanthomonadales	M	Interacts with outer membrane receptor proteins that carry out high-affinity binding and energy dependent uptake into the periplasmic space of specific substrates. It could act to transduce energy from the cytoplasmic membrane to specific energy- requiring processes in the outer membrane, resulting in the release into the periplasm of ligands bound by these outer membrane proteins	tonB1	-	-	ko:K03832	-	-	-	-	ko00000,ko02000	2.C.1.1	-	-	TonB_C
JNIIIPNH_00008	522373.Smlt0010	1.73e-153	434	COG0811@1|root,COG0811@2|Bacteria,1NMPB@1224|Proteobacteria,1S22F@1236|Gammaproteobacteria,1X3FP@135614|Xanthomonadales	135614|Xanthomonadales	U	Biopolymer	exbB1	GO:0005575,GO:0005623,GO:0005886,GO:0005887,GO:0006810,GO:0008104,GO:0008150,GO:0015031,GO:0015833,GO:0016020,GO:0016021,GO:0017038,GO:0031224,GO:0031226,GO:0033036,GO:0042886,GO:0044425,GO:0044459,GO:0044464,GO:0045184,GO:0051179,GO:0051234,GO:0071702,GO:0071705,GO:0071944	-	ko:K03561	-	-	-	-	ko00000,ko02000	1.A.30.2.1	-	-	MotA_ExbB
JNIIIPNH_00009	1205753.A989_11519	2.28e-82	245	COG0848@1|root,COG0848@2|Bacteria,1MZ6M@1224|Proteobacteria,1S9R6@1236|Gammaproteobacteria,1X6GQ@135614|Xanthomonadales	135614|Xanthomonadales	U	Biopolymer	exbD1	-	-	ko:K03559	-	-	-	-	ko00000,ko02000	1.A.30.2.1	-	-	ExbD
JNIIIPNH_00010	391008.Smal_0011	9.08e-68	207	COG0848@1|root,COG0848@2|Bacteria,1MZ6M@1224|Proteobacteria,1S9R6@1236|Gammaproteobacteria,1X6Q7@135614|Xanthomonadales	135614|Xanthomonadales	U	Biopolymer	exbD2	-	-	ko:K03559	-	-	-	-	ko00000,ko02000	1.A.30.2.1	-	-	ExbD
JNIIIPNH_00011	1118235.CAJH01000023_gene1613	1.25e-141	404	COG0854@1|root,COG0854@2|Bacteria,1MU9W@1224|Proteobacteria,1RMS5@1236|Gammaproteobacteria,1X405@135614|Xanthomonadales	135614|Xanthomonadales	H	Catalyzes the complicated ring closure reaction between the two acyclic compounds 1-deoxy-D-xylulose-5-phosphate (DXP) and 3-amino-2-oxopropyl phosphate (1-amino-acetone-3-phosphate or AAP) to form pyridoxine 5'-phosphate (PNP) and inorganic phosphate	pdxJ	GO:0003674,GO:0003824,GO:0005575,GO:0005622,GO:0005623,GO:0005737,GO:0005829,GO:0006725,GO:0006766,GO:0006767,GO:0006807,GO:0008150,GO:0008152,GO:0008614,GO:0008615,GO:0009058,GO:0009110,GO:0009987,GO:0016740,GO:0016769,GO:0017144,GO:0018130,GO:0019438,GO:0033856,GO:0034641,GO:0042364,GO:0042816,GO:0042819,GO:0044237,GO:0044249,GO:0044271,GO:0044281,GO:0044283,GO:0044424,GO:0044444,GO:0044464,GO:…	2.6.99.2	ko:K03474	ko00750,ko01100,map00750,map01100	M00124	R05838	RC01476	ko00000,ko00001,ko00002,ko01000	-	-	-	PdxJ
JNIIIPNH_00012	1131451.O1K_01145	1.35e-11	62.4	2A0YF@1|root,30P3P@2|Bacteria,1QBFE@1224|Proteobacteria,1T70E@1236|Gammaproteobacteria,1X8II@135614|Xanthomonadales	135614|Xanthomonadales	-	-	-	-	-	-	-	-	-	-	-	-	-	-	-
JNIIIPNH_00013	1118235.CAJH01000023_gene1611	6.64e-259	721	COG1502@1|root,COG1502@2|Bacteria,1MWUW@1224|Proteobacteria,1RPQG@1236|Gammaproteobacteria,1X48D@135614|Xanthomonadales	135614|Xanthomonadales	I	Catalyzes the reversible phosphatidyl group transfer from one phosphatidylglycerol molecule to another to form cardiolipin (CL) (diphosphatidylglycerol) and glycerol	cls	-	-	ko:K06131	ko00564,ko01100,map00564,map01100	-	R07390	RC00017	ko00000,ko00001,ko01000	-	-	-	PLDc_2,PLDc_N
JNIIIPNH_00014	1429851.X548_19190	7.9e-217	603	COG1533@1|root,COG1533@2|Bacteria,1MW0H@1224|Proteobacteria,1RQNF@1236|Gammaproteobacteria,1X3K1@135614|Xanthomonadales	135614|Xanthomonadales	L	DNA repair photolyase	-	-	-	-	-	-	-	-	-	-	-	-	Radical_SAM
JNIIIPNH_00015	1118235.CAJH01000023_gene1617	3.03e-216	600	COG0158@1|root,COG0158@2|Bacteria,1MW0E@1224|Proteobacteria,1RNFF@1236|Gammaproteobacteria,1X3S6@135614|Xanthomonadales	135614|Xanthomonadales	G	Belongs to the FBPase class 1 family	fbp	GO:0003674,GO:0003824,GO:0005575,GO:0005622,GO:0005623,GO:0005737,GO:0005829,GO:0005975,GO:0005984,GO:0005985,GO:0005986,GO:0005996,GO:0006000,GO:0006002,GO:0006006,GO:0006094,GO:0006793,GO:0006796,GO:0008150,GO:0008152,GO:0009058,GO:0009311,GO:0009312,GO:0009987,GO:0016051,GO:0016311,GO:0016787,GO:0016788,GO:0016791,GO:0019203,GO:0019318,GO:0019319,GO:0019637,GO:0030388,GO:0034637,GO:0042132,GO:…	3.1.3.11	ko:K03841	ko00010,ko00030,ko00051,ko00680,ko00710,ko01100,ko01110,ko01120,ko01130,ko01200,ko04152,ko04910,map00010,map00030,map00051,map00680,map00710,map01100,map01110,map01120,map01130,map01200,map04152,map04910	M00003,M00165,M00167,M00344	R00762,R04780	RC00017	ko00000,ko00001,ko00002,ko01000,ko04147	-	-	-	FBPase
JNIIIPNH_00016	1385517.N800_07305	6.1e-144	422	COG3174@1|root,COG3174@2|Bacteria,1NDBI@1224|Proteobacteria,1RRGY@1236|Gammaproteobacteria,1X78G@135614|Xanthomonadales	135614|Xanthomonadales	S	Domain of unknown function (DUF4010)	-	-	-	-	-	-	-	-	-	-	-	-	DUF4010,MgtC
JNIIIPNH_00017	1118235.CAJH01000023_gene1618	1.28e-238	662	COG1448@1|root,COG1448@2|Bacteria,1MUT0@1224|Proteobacteria,1RN02@1236|Gammaproteobacteria,1X52U@135614|Xanthomonadales	135614|Xanthomonadales	E	aminotransferase	tyrB	-	2.6.1.57	ko:K00832	ko00270,ko00350,ko00360,ko00400,ko00401,ko00950,ko00960,ko01100,ko01110,ko01130,ko01230,map00270,map00350,map00360,map00400,map00401,map00950,map00960,map01100,map01110,map01130,map01230	M00024,M00025,M00034,M00040	R00694,R00734,R01731,R07396,R10845	RC00006,RC00036	ko00000,ko00001,ko00002,ko01000,ko01007	-	-	-	Aminotran_1_2
JNIIIPNH_00018	1219375.CM002139_gene290	0	938	COG4772@1|root,COG4772@2|Bacteria,1MUIH@1224|Proteobacteria,1RQYX@1236|Gammaproteobacteria,1X469@135614|Xanthomonadales	135614|Xanthomonadales	P	Outer membrane receptor proteins mostly Fe transport	yncD	-	-	ko:K02014	-	-	-	-	ko00000,ko02000	1.B.14	-	-	Plug,TonB_dep_Rec
JNIIIPNH_00019	454957.IA64_16300	4.59e-227	627	COG1064@1|root,COG1064@2|Bacteria,1MUTT@1224|Proteobacteria,1RPQC@1236|Gammaproteobacteria,1X4TA@135614|Xanthomonadales	135614|Xanthomonadales	S	alcohol dehydrogenase	-	-	1.1.1.1	ko:K13953	ko00010,ko00071,ko00350,ko00625,ko00626,ko00830,ko00980,ko00982,ko01100,ko01110,ko01120,ko01130,ko01220,map00010,map00071,map00350,map00625,map00626,map00830,map00980,map00982,map01100,map01110,map01120,map01130,map01220	-	R00623,R00754,R02124,R04880,R05233,R05234,R06917,R06927,R07105,R08281,R08306,R08310	RC00050,RC00087,RC00088,RC00099,RC00116,RC00649,RC01734,RC02273	ko00000,ko00001,ko01000	-	-	-	ADH_N,ADH_zinc_N
JNIIIPNH_00020	1118235.CAJH01000023_gene1629	1.33e-120	347	COG0800@1|root,COG0800@2|Bacteria,1MUVJ@1224|Proteobacteria,1RPDF@1236|Gammaproteobacteria,1X4EU@135614|Xanthomonadales	135614|Xanthomonadales	G	Aldolase	-	-	4.1.2.14,4.1.3.42	ko:K01625	ko00030,ko00630,ko01100,ko01120,ko01200,map00030,map00630,map01100,map01120,map01200	M00008,M00061,M00308,M00631	R00470,R05605	RC00307,RC00308,RC00435	ko00000,ko00001,ko00002,ko01000	-	-	-	Aldolase
JNIIIPNH_00021	925775.XVE_4065	2.02e-190	535	COG0524@1|root,COG0524@2|Bacteria,1QNWF@1224|Proteobacteria,1RRZR@1236|Gammaproteobacteria,1X41I@135614|Xanthomonadales	135614|Xanthomonadales	G	pfkB family carbohydrate kinase	kdgK	-	2.7.1.45	ko:K00874	ko00030,ko01100,ko01120,ko01200,map00030,map01100,map01120,map01200	M00061,M00308,M00631	R01541	RC00002,RC00017	ko00000,ko00001,ko00002,ko01000	-	-	-	PfkB
JNIIIPNH_00022	935567.JAES01000008_gene1973	0	1379	COG1629@1|root,COG1629@2|Bacteria,1MV8W@1224|Proteobacteria,1RMQA@1236|Gammaproteobacteria,1X400@135614|Xanthomonadales	135614|Xanthomonadales	P	receptor	-	-	-	-	-	-	-	-	-	-	-	-	Plug,TonB_dep_Rec
JNIIIPNH_00023	1163408.UU9_13808	0	2066	COG3401@1|root,COG3401@2|Bacteria,1R4JU@1224|Proteobacteria,1SKUD@1236|Gammaproteobacteria,1X5MH@135614|Xanthomonadales	135614|Xanthomonadales	S	Concanavalin A-like lectin/glucanases superfamily	-	-	-	-	-	-	-	-	-	-	-	-	Laminin_G_3
JNIIIPNH_00024	522373.Smlt0074	1.06e-70	221	COG5553@1|root,COG5553@2|Bacteria,1R5RR@1224|Proteobacteria,1S0Y6@1236|Gammaproteobacteria,1X3J0@135614|Xanthomonadales	135614|Xanthomonadales	S	Cysteine dioxygenase type I	-	-	-	-	-	-	-	-	-	-	-	-	CDO_I
JNIIIPNH_00025	1163408.UU9_13865	1.23e-303	837	COG2272@1|root,COG2272@2|Bacteria,1MVQZ@1224|Proteobacteria,1RPFW@1236|Gammaproteobacteria,1X4EB@135614|Xanthomonadales	135614|Xanthomonadales	I	Belongs to the type-B carboxylesterase lipase family	-	-	-	ko:K03929	-	-	-	-	ko00000,ko01000	-	CE10	-	COesterase
JNIIIPNH_00026	1163408.UU9_13860	2.95e-162	462	COG0657@1|root,COG0657@2|Bacteria,1N5QB@1224|Proteobacteria,1RS7Q@1236|Gammaproteobacteria,1X5Q0@135614|Xanthomonadales	135614|Xanthomonadales	I	Esterase lipase	-	-	-	-	-	-	-	-	-	-	-	-	Abhydrolase_3,Peptidase_S9
JNIIIPNH_00027	1163408.UU9_13855	6.76e-138	396	COG3971@1|root,COG3971@2|Bacteria,1RB58@1224|Proteobacteria,1S408@1236|Gammaproteobacteria,1X4R4@135614|Xanthomonadales	135614|Xanthomonadales	Q	2-keto-4-pentenoate hydratase	mhpD	-	4.2.1.80	ko:K02554	ko00360,ko00362,ko00621,ko00622,ko01100,ko01120,ko01220,map00360,map00362,map00621,map00622,map01100,map01120,map01220	M00545,M00569	R02601,R04781	RC00750,RC01213	br01602,ko00000,ko00001,ko00002,ko01000	-	-	-	-
JNIIIPNH_00028	1429851.X548_19295	1.93e-185	521	COG1638@1|root,COG1638@2|Bacteria,1MVHC@1224|Proteobacteria,1RPNJ@1236|Gammaproteobacteria,1X4FH@135614|Xanthomonadales	135614|Xanthomonadales	G	C4-dicarboxylate	dctP	-	-	-	-	-	-	-	-	-	-	-	DctP
JNIIIPNH_00029	1163408.UU9_13845	8.11e-79	238	COG3090@1|root,COG3090@2|Bacteria,1R7QD@1224|Proteobacteria,1SA57@1236|Gammaproteobacteria,1X6MU@135614|Xanthomonadales	135614|Xanthomonadales	G	TRAP-type C4-dicarboxylate transport system small permease component	dctQ	-	-	-	-	-	-	-	-	-	-	-	DctQ
JNIIIPNH_00030	1429851.X548_19305	1.15e-256	709	COG1593@1|root,COG1593@2|Bacteria,1MU0F@1224|Proteobacteria,1RNAM@1236|Gammaproteobacteria,1X5UP@135614|Xanthomonadales	135614|Xanthomonadales	G	TRAP-type C4-dicarboxylate transport system, large permease component	dctM	-	-	-	-	-	-	-	-	-	-	-	DctM
JNIIIPNH_00031	1118235.CAJH01000023_gene1645	1.84e-227	629	COG1609@1|root,COG1609@2|Bacteria,1MVUR@1224|Proteobacteria,1RN2K@1236|Gammaproteobacteria,1X3D4@135614|Xanthomonadales	135614|Xanthomonadales	K	lacI family	-	-	-	ko:K02529	-	-	-	-	ko00000,ko03000	-	-	-	LacI,Peripla_BP_3
JNIIIPNH_00032	1163408.UU9_13823	6.16e-159	447	COG1028@1|root,COG1028@2|Bacteria,1MWB6@1224|Proteobacteria,1RMZB@1236|Gammaproteobacteria,1X3S7@135614|Xanthomonadales	135614|Xanthomonadales	IQ	COG1028 Dehydrogenases with different specificities (related to short-chain alcohol dehydrogenases)	kduD	-	1.1.1.127	ko:K00065	ko00040,map00040	-	R01542	RC00089	ko00000,ko00001,ko01000	-	-	-	adh_short_C2
JNIIIPNH_00033	1163408.UU9_13818	1.45e-124	357	COG0698@1|root,COG0698@2|Bacteria,1MWIB@1224|Proteobacteria,1RPEG@1236|Gammaproteobacteria,1X9WP@135614|Xanthomonadales	135614|Xanthomonadales	G	Ribose-5-phosphate isomerase	rpiB	-	5.3.1.6	ko:K01808	ko00030,ko00051,ko00710,ko01100,ko01110,ko01120,ko01130,ko01200,ko01230,map00030,map00051,map00710,map01100,map01110,map01120,map01130,map01200,map01230	M00004,M00007,M00165,M00167	R01056,R09030	RC00376,RC00434	ko00000,ko00001,ko00002,ko01000	-	-	-	DUF3666,LacAB_rpiB
JNIIIPNH_00034	935567.JAES01000022_gene2484	1.14e-121	349	COG0302@1|root,COG0302@2|Bacteria,1MY3N@1224|Proteobacteria,1RMQM@1236|Gammaproteobacteria,1X3YF@135614|Xanthomonadales	135614|Xanthomonadales	F	GTP cyclohydrolase	folE	GO:0000166,GO:0001882,GO:0001883,GO:0003674,GO:0003824,GO:0003933,GO:0003934,GO:0005488,GO:0005525,GO:0005575,GO:0005622,GO:0005623,GO:0005737,GO:0006066,GO:0006725,GO:0006729,GO:0006732,GO:0006807,GO:0008150,GO:0008152,GO:0008270,GO:0009058,GO:0009108,GO:0009987,GO:0016787,GO:0016810,GO:0016814,GO:0017076,GO:0017144,GO:0018130,GO:0019001,GO:0019238,GO:0019438,GO:0019751,GO:0032549,GO:0032550,GO:…	3.5.4.16	ko:K01495	ko00790,ko01100,map00790,map01100	M00126,M00841,M00842,M00843	R00428,R04639,R05046,R05048	RC00263,RC00294,RC00323,RC00945,RC01188	ko00000,ko00001,ko00002,ko01000	-	-	-	GTP_cyclohydroI
JNIIIPNH_00035	1123377.AUIV01000010_gene2261	1.82e-56	178	COG3788@1|root,COG3788@2|Bacteria,1NBHH@1224|Proteobacteria,1SBVZ@1236|Gammaproteobacteria,1X80C@135614|Xanthomonadales	135614|Xanthomonadales	S	MAPEG family	-	-	-	-	-	-	-	-	-	-	-	-	MAPEG
JNIIIPNH_00037	1211114.ALIP01000026_gene630	3.44e-110	324	COG1028@1|root,COG1028@2|Bacteria,1R413@1224|Proteobacteria,1S3TR@1236|Gammaproteobacteria,1X6MC@135614|Xanthomonadales	135614|Xanthomonadales	IQ	KR domain	-	-	-	-	-	-	-	-	-	-	-	-	adh_short_C2
JNIIIPNH_00038	1429851.X548_18895	1.6e-144	412	COG0730@1|root,COG0730@2|Bacteria,1MXNM@1224|Proteobacteria,1RRH4@1236|Gammaproteobacteria,1X686@135614|Xanthomonadales	135614|Xanthomonadales	S	membrane transporter protein	-	-	-	ko:K07090	-	-	-	-	ko00000	-	-	-	TauE
JNIIIPNH_00039	1429851.X548_18890	1.38e-48	157	COG3012@1|root,COG3012@2|Bacteria,1MZZK@1224|Proteobacteria,1S9FV@1236|Gammaproteobacteria,1X7KF@135614|Xanthomonadales	135614|Xanthomonadales	S	Belongs to the UPF0225 family	-	-	-	ko:K09858	-	-	-	-	ko00000	-	-	-	SEC-C
JNIIIPNH_00040	1118235.CAJH01000023_gene1507	2.85e-209	590	COG1262@1|root,COG1262@2|Bacteria,1MUNC@1224|Proteobacteria,1RQI4@1236|Gammaproteobacteria,1X38X@135614|Xanthomonadales	135614|Xanthomonadales	S	DinB superfamily	-	-	-	-	-	-	-	-	-	-	-	-	DinB_2,FGE-sulfatase
JNIIIPNH_00041	913325.N799_12865	1.47e-137	399	COG4301@1|root,COG4301@2|Bacteria,1MUCG@1224|Proteobacteria,1RR44@1236|Gammaproteobacteria,1X4P9@135614|Xanthomonadales	135614|Xanthomonadales	S	Methyltransferase	-	-	-	-	-	-	-	-	-	-	-	-	Methyltransf_33
JNIIIPNH_00042	1118235.CAJH01000023_gene1505	0	1006	COG0676@1|root,COG2951@1|root,COG3409@1|root,COG0676@2|Bacteria,COG2951@2|Bacteria,COG3409@2|Bacteria,1MUZ3@1224|Proteobacteria,1RMQ6@1236|Gammaproteobacteria,1X3YN@135614|Xanthomonadales	135614|Xanthomonadales	M	Lytic murein transglycosylase	-	-	5.1.3.15	ko:K01792	ko00010,ko01100,ko01110,ko01120,ko01130,map00010,map01100,map01110,map01120,map01130	-	R02739	RC00563	ko00000,ko00001,ko01000	-	-	-	Aldose_epim,PG_binding_1,SLT_2
JNIIIPNH_00043	340.xcc-b100_4367	5.18e-201	566	COG3135@1|root,COG3135@2|Bacteria,1MUS1@1224|Proteobacteria,1RMD5@1236|Gammaproteobacteria,1X567@135614|Xanthomonadales	135614|Xanthomonadales	Q	protein involved in benzoate metabolism	benE	-	-	ko:K05782	-	-	-	-	ko00000,ko02000	2.A.46.1	-	-	BenE
JNIIIPNH_00049	1219375.CM002139_gene3546	3.89e-31	119	COG0304@1|root,COG0304@2|Bacteria,1MU1X@1224|Proteobacteria,1RMDE@1236|Gammaproteobacteria,1X3JG@135614|Xanthomonadales	135614|Xanthomonadales	IQ	catalyzes a condensation reaction in fatty acid biosynthesis addition of an acyl acceptor of two carbons from malonyl-ACP	fabB	-	2.3.1.41	ko:K00647	ko00061,ko00780,ko01100,ko01212,map00061,map00780,map01100,map01212	M00083,M00572	R04355,R04726,R04952,R04957,R04960,R04963,R04968,R07762,R10115,R10119	RC00039,RC02728,RC02729,RC02888	ko00000,ko00001,ko00002,ko01000,ko01004	-	-	-	Ketoacyl-synt_C,ketoacyl-synt
JNIIIPNH_00050	1118235.CAJH01000023_gene1676	2.05e-165	468	COG1803@1|root,COG1803@2|Bacteria,1RD3D@1224|Proteobacteria,1S3XN@1236|Gammaproteobacteria,1X3KF@135614|Xanthomonadales	135614|Xanthomonadales	G	methylglyoxal synthase	-	-	-	-	-	-	-	-	-	-	-	-	MGS
JNIIIPNH_00051	366649.XFF4834R_chr00340	4.6e-314	860	COG0493@1|root,COG0493@2|Bacteria,1MU2H@1224|Proteobacteria,1RMY7@1236|Gammaproteobacteria,1X468@135614|Xanthomonadales	135614|Xanthomonadales	E	Glutamate synthase	gltD	-	1.4.1.13,1.4.1.14	ko:K00266	ko00250,ko00910,ko01100,ko01110,ko01120,ko01130,ko01230,map00250,map00910,map01100,map01110,map01120,map01130,map01230	-	R00093,R00114,R00248	RC00006,RC00010,RC02799	ko00000,ko00001,ko01000	-	-	-	Fer4_20,Pyr_redox_2
JNIIIPNH_00052	1205753.A989_10155	0	2608	COG0067@1|root,COG0069@1|root,COG0070@1|root,COG0067@2|Bacteria,COG0069@2|Bacteria,COG0070@2|Bacteria,1MU7B@1224|Proteobacteria,1RN2W@1236|Gammaproteobacteria,1X465@135614|Xanthomonadales	135614|Xanthomonadales	E	Glutamate synthase	gltB	-	1.4.1.13,1.4.1.14	ko:K00265	ko00250,ko00910,ko01100,ko01110,ko01120,ko01130,ko01230,map00250,map00910,map01100,map01110,map01120,map01130,map01230	-	R00093,R00114,R00248	RC00006,RC00010,RC02799	ko00000,ko00001,ko01000	-	-	-	GATase_2,GXGXG,Glu_syn_central,Glu_synthase
JNIIIPNH_00053	380358.XALC_3109	1.17e-38	134	2DR05@1|root,339MI@2|Bacteria,1NHD4@1224|Proteobacteria,1SHK5@1236|Gammaproteobacteria,1X84Z@135614|Xanthomonadales	135614|Xanthomonadales	S	Peptidase inhibitor I78 family	-	-	-	-	-	-	-	-	-	-	-	-	Inhibitor_I78
JNIIIPNH_00054	1429851.X548_19525	4.86e-32	117	2AQW2@1|root,31G4G@2|Bacteria,1QDWR@1224|Proteobacteria,1TA3W@1236|Gammaproteobacteria,1X8IS@135614|Xanthomonadales	135614|Xanthomonadales	-	-	-	-	-	-	-	-	-	-	-	-	-	-	-
JNIIIPNH_00055	925775.XVE_4391	3.4e-174	496	COG1748@1|root,COG1748@2|Bacteria,1P35E@1224|Proteobacteria,1RZB7@1236|Gammaproteobacteria,1X6NF@135614|Xanthomonadales	135614|Xanthomonadales	E	Saccharopine dehydrogenase NADP binding domain	-	-	-	-	-	-	-	-	-	-	-	-	Sacchrp_dh_NADP
JNIIIPNH_00056	1205753.A989_10185	1.65e-62	194	COG3682@1|root,COG3682@2|Bacteria,1N3JW@1224|Proteobacteria,1SB84@1236|Gammaproteobacteria,1X73E@135614|Xanthomonadales	135614|Xanthomonadales	K	Methicillin resistance protein	mecI	-	-	-	-	-	-	-	-	-	-	-	Penicillinase_R
JNIIIPNH_00057	454957.IA64_16655	3.46e-141	430	COG1196@1|root,COG4219@1|root,COG1196@2|Bacteria,COG4219@2|Bacteria,1R3YH@1224|Proteobacteria,1RX87@1236|Gammaproteobacteria,1XCNJ@135614|Xanthomonadales	135614|Xanthomonadales	KT	BlaR1 peptidase M56	-	-	-	-	-	-	-	-	-	-	-	-	Peptidase_M56
JNIIIPNH_00058	383407.XOC_0148	4.43e-134	403	COG3359@1|root,COG3359@2|Bacteria,1R5KG@1224|Proteobacteria,1RY3P@1236|Gammaproteobacteria,1X4BF@135614|Xanthomonadales	135614|Xanthomonadales	L	exonuclease	-	-	-	ko:K07502	-	-	-	-	ko00000	-	-	-	RNase_H_2
JNIIIPNH_00059	863365.XHC_0066	0	1461	COG1111@1|root,COG1205@1|root,COG1111@2|Bacteria,COG1205@2|Bacteria,1QU0I@1224|Proteobacteria,1S0XD@1236|Gammaproteobacteria,1X3W6@135614|Xanthomonadales	135614|Xanthomonadales	L	Distinct helicase family with a unique C-terminal domain including a metal-binding cysteine cluster	-	-	-	ko:K06877	-	-	-	-	ko00000	-	-	-	DEAD,DUF1998,Helicase_C
JNIIIPNH_00060	1429851.X548_19570	9.5e-56	179	29E4Z@1|root,3012W@2|Bacteria,1QCW8@1224|Proteobacteria,1T8PW@1236|Gammaproteobacteria,1XB26@135614|Xanthomonadales	135614|Xanthomonadales	-	-	-	-	-	-	-	-	-	-	-	-	-	-	-
JNIIIPNH_00061	522373.Smlt1199	1.58e-154	443	COG0628@1|root,COG0628@2|Bacteria,1MW34@1224|Proteobacteria,1RPNK@1236|Gammaproteobacteria,1X4WP@135614|Xanthomonadales	135614|Xanthomonadales	S	AI-2E family transporter	-	-	-	-	-	-	-	-	-	-	-	-	AI-2E_transport
JNIIIPNH_00062	1385517.N800_11020	2.68e-83	267	COG1566@1|root,COG1566@2|Bacteria,1RJ3I@1224|Proteobacteria,1S7BS@1236|Gammaproteobacteria,1X4Y6@135614|Xanthomonadales	135614|Xanthomonadales	V	Protein of unknown function (DUF3667)	-	-	-	-	-	-	-	-	-	-	-	-	DUF3667
JNIIIPNH_00063	190650.CC_0846	1.03e-54	176	2EGCH@1|root,33A4A@2|Bacteria,1NFHC@1224|Proteobacteria,2UAUT@28211|Alphaproteobacteria,2KIP0@204458|Caulobacterales	204458|Caulobacterales	S	Putative lumazine-binding	-	-	-	-	-	-	-	-	-	-	-	-	Lumazine_bd_2
JNIIIPNH_00064	340.xcc-b100_4118	1.15e-100	298	COG0125@1|root,COG0125@2|Bacteria,1MV9C@1224|Proteobacteria,1SWJN@1236|Gammaproteobacteria,1X61K@135614|Xanthomonadales	135614|Xanthomonadales	F	Phosphorylation of dTMP to form dTDP in both de novo and salvage pathways of dTTP synthesis	tmk	GO:0003674,GO:0003824,GO:0004798,GO:0005575,GO:0005622,GO:0005623,GO:0005737,GO:0006139,GO:0006220,GO:0006221,GO:0006227,GO:0006233,GO:0006235,GO:0006725,GO:0006753,GO:0006793,GO:0006796,GO:0006807,GO:0008150,GO:0008152,GO:0009041,GO:0009058,GO:0009117,GO:0009123,GO:0009132,GO:0009133,GO:0009138,GO:0009139,GO:0009141,GO:0009142,GO:0009147,GO:0009148,GO:0009165,GO:0009186,GO:0009189,GO:0009196,GO:…	2.7.4.9	ko:K00943	ko00240,ko01100,map00240,map01100	M00053	R02094,R02098	RC00002	ko00000,ko00001,ko00002,ko01000	-	-	-	Thymidylate_kin
JNIIIPNH_00065	1122185.N792_12100	9.84e-146	421	COG3129@1|root,COG3129@2|Bacteria,1MUI4@1224|Proteobacteria,1RMVA@1236|Gammaproteobacteria	1236|Gammaproteobacteria	J	Specifically methylates the adenine in position 1618 of 23S rRNA	rlmF	GO:0000154,GO:0001510,GO:0003674,GO:0003824,GO:0006139,GO:0006364,GO:0006396,GO:0006725,GO:0006807,GO:0008150,GO:0008152,GO:0008168,GO:0008170,GO:0008173,GO:0008649,GO:0008757,GO:0008988,GO:0009451,GO:0009987,GO:0010467,GO:0016070,GO:0016072,GO:0016433,GO:0016740,GO:0016741,GO:0022613,GO:0031167,GO:0032259,GO:0034470,GO:0034641,GO:0034660,GO:0042254,GO:0043170,GO:0043412,GO:0043414,GO:0044085,GO:…	2.1.1.181	ko:K06970	-	-	R07232	RC00003,RC00335	ko00000,ko01000,ko03009	-	-	-	Methyltransf_10
JNIIIPNH_00066	1144672.F966_02823	1.84e-80	259	COG2885@1|root,COG2885@2|Bacteria,1PDR0@1224|Proteobacteria,1SJK9@1236|Gammaproteobacteria,3NMZ1@468|Moraxellaceae	1236|Gammaproteobacteria	M	OmpA family	-	-	-	ko:K03286	-	-	-	-	ko00000,ko02000	1.B.6	-	-	OmpA
JNIIIPNH_00067	1300345.LF41_2155	2e-270	762	COG3975@1|root,COG3975@2|Bacteria,1MUHZ@1224|Proteobacteria,1RZ70@1236|Gammaproteobacteria,1X4ZJ@135614|Xanthomonadales	135614|Xanthomonadales	S	protease with the C-terminal PDZ domain	-	-	-	-	-	-	-	-	-	-	-	-	Peptidase_M61,TPR_3
JNIIIPNH_00068	1118235.CAJH01000038_gene2421	1.3e-143	436	28HMG@1|root,2Z7W1@2|Bacteria,1P7NH@1224|Proteobacteria,1T14M@1236|Gammaproteobacteria,1XD31@135614|Xanthomonadales	135614|Xanthomonadales	-	-	-	-	-	-	-	-	-	-	-	-	-	-	-
JNIIIPNH_00070	1045855.DSC_12080	7.52e-109	331	28JTF@1|root,2Z9IQ@2|Bacteria,1R728@1224|Proteobacteria,1SJF5@1236|Gammaproteobacteria,1X4II@135614|Xanthomonadales	135614|Xanthomonadales	S	Aerotolerance regulator N-terminal	-	-	-	-	-	-	-	-	-	-	-	-	BatA
JNIIIPNH_00071	1118235.CAJH01000038_gene2418	1.42e-144	415	COG1721@1|root,COG1721@2|Bacteria,1MWPG@1224|Proteobacteria,1SJ2U@1236|Gammaproteobacteria,1X4TR@135614|Xanthomonadales	135614|Xanthomonadales	S	Protein of unknown function DUF58	-	-	-	-	-	-	-	-	-	-	-	-	DUF58
JNIIIPNH_00072	522373.Smlt0127	2.3e-197	551	COG0714@1|root,COG0714@2|Bacteria,1MUFN@1224|Proteobacteria,1RN5G@1236|Gammaproteobacteria,1X44D@135614|Xanthomonadales	135614|Xanthomonadales	S	ATPase family associated with various cellular activities (AAA)	-	-	-	ko:K03924	-	-	-	-	ko00000,ko01000	-	-	-	AAA_3
JNIIIPNH_00073	1118235.CAJH01000038_gene2416	1.55e-150	425	COG1657@1|root,COG1657@2|Bacteria,1R3VV@1224|Proteobacteria,1S0Z2@1236|Gammaproteobacteria,1X3JP@135614|Xanthomonadales	135614|Xanthomonadales	I	Domain of unknown function (DUF4159)	-	-	-	-	-	-	-	-	-	-	-	-	DUF4159
JNIIIPNH_00074	1429851.X548_19610	6.22e-288	790	COG0312@1|root,COG0312@2|Bacteria,1QM7I@1224|Proteobacteria,1S060@1236|Gammaproteobacteria,1X37P@135614|Xanthomonadales	135614|Xanthomonadales	S	Putative modulator of DNA gyrase	-	-	-	-	-	-	-	-	-	-	-	-	PmbA_TldD
JNIIIPNH_00075	1429851.X548_19615	0	978	COG0312@1|root,COG0312@2|Bacteria,1MUSK@1224|Proteobacteria,1SZQQ@1236|Gammaproteobacteria,1X52F@135614|Xanthomonadales	135614|Xanthomonadales	S	TldD protein	-	-	-	ko:K03568	-	-	-	-	ko00000,ko01002	-	-	-	PmbA_TldD
JNIIIPNH_00076	1123377.AUIV01000021_gene2530	0	963	COG0312@1|root,COG0312@2|Bacteria,1NSH6@1224|Proteobacteria,1RR3H@1236|Gammaproteobacteria,1X5KD@135614|Xanthomonadales	135614|Xanthomonadales	S	TldD protein	-	-	-	ko:K03568	-	-	-	-	ko00000,ko01002	-	-	-	PmbA_TldD
JNIIIPNH_00077	1552758.NC00_02310	6.75e-89	268	COG0500@1|root,COG0500@2|Bacteria,1RDHE@1224|Proteobacteria,1S3U0@1236|Gammaproteobacteria,1X6QC@135614|Xanthomonadales	135614|Xanthomonadales	Q	Protein of unknown function (DUF938)	-	-	-	-	-	-	-	-	-	-	-	-	DUF938
JNIIIPNH_00078	84531.JMTZ01000079_gene2175	1.82e-194	568	COG3975@1|root,COG3975@2|Bacteria,1MUHZ@1224|Proteobacteria,1RR50@1236|Gammaproteobacteria,1XBWN@135614|Xanthomonadales	135614|Xanthomonadales	S	M61 glycyl aminopeptidase	-	-	-	-	-	-	-	-	-	-	-	-	Peptidase_M61
JNIIIPNH_00079	1429851.X548_19630	0	2114	COG1014@1|root,COG4231@1|root,COG1014@2|Bacteria,COG4231@2|Bacteria,1MUKS@1224|Proteobacteria,1RSEQ@1236|Gammaproteobacteria,1X3DR@135614|Xanthomonadales	135614|Xanthomonadales	C	Catalyzes the ferredoxin-dependent oxidative decarboxylation of arylpyruvates	iorA	-	1.2.7.8	ko:K04090	-	-	-	-	br01601,ko00000,ko01000	-	-	-	POR,TPP_enzyme_C
JNIIIPNH_00080	1118235.CAJH01000038_gene2411	3e-83	253	COG3063@1|root,COG3063@2|Bacteria,1PCUJ@1224|Proteobacteria,1SXZ3@1236|Gammaproteobacteria,1X71T@135614|Xanthomonadales	135614|Xanthomonadales	NU	Type IV pilus biogenesis stability protein PilW	-	-	-	-	-	-	-	-	-	-	-	-	-
JNIIIPNH_00081	1523503.JPMY01000006_gene2215	6.62e-28	119	COG2319@1|root,COG2319@2|Bacteria	2|Bacteria	S	anaphase-promoting complex binding	-	-	-	-	-	-	-	-	-	-	-	-	WD40
JNIIIPNH_00082	391008.Smal_0097	6.13e-304	835	COG0464@1|root,COG0464@2|Bacteria,1MW4T@1224|Proteobacteria,1RPUI@1236|Gammaproteobacteria,1X3NQ@135614|Xanthomonadales	135614|Xanthomonadales	O	ATPase family associated with various cellular activities (AAA)	-	-	-	-	-	-	-	-	-	-	-	-	AAA
JNIIIPNH_00083	1118235.CAJH01000038_gene2408	4.36e-125	358	COG1192@1|root,COG1192@2|Bacteria,1QBJX@1224|Proteobacteria,1S739@1236|Gammaproteobacteria,1X4EJ@135614|Xanthomonadales	135614|Xanthomonadales	D	CMP-binding protein	-	-	-	ko:K03496	-	-	-	-	ko00000,ko03036,ko04812	-	-	-	CbiA
JNIIIPNH_00084	1219375.CM002139_gene397	3.24e-97	284	COG2062@1|root,COG2062@2|Bacteria,1N0FX@1224|Proteobacteria,1S2AY@1236|Gammaproteobacteria,1X61S@135614|Xanthomonadales	135614|Xanthomonadales	T	phosphoglycerate mutase	-	-	-	-	-	-	-	-	-	-	-	-	His_Phos_1
JNIIIPNH_00085	1118235.CAJH01000038_gene2406	1.88e-88	265	COG2353@1|root,COG2353@2|Bacteria,1PC7W@1224|Proteobacteria,1SX2I@1236|Gammaproteobacteria,1X72Z@135614|Xanthomonadales	135614|Xanthomonadales	S	Belongs to the UPF0312 family	-	-	-	-	-	-	-	-	-	-	-	-	YceI
JNIIIPNH_00086	1118235.CAJH01000038_gene2405	0	967	COG1502@1|root,COG1502@2|Bacteria,1MUDJ@1224|Proteobacteria,1RQM3@1236|Gammaproteobacteria,1X4AK@135614|Xanthomonadales	135614|Xanthomonadales	I	Cardiolipin synthase	-	-	-	-	-	-	-	-	-	-	-	-	PLDc_2
JNIIIPNH_00087	1163407.UU7_16387	8.97e-38	127	2DP0W@1|root,3302Q@2|Bacteria,1N8JI@1224|Proteobacteria,1SDA5@1236|Gammaproteobacteria,1X8SJ@135614|Xanthomonadales	135614|Xanthomonadales	S	Protein of unknown function (DUF2945)	-	-	-	-	-	-	-	-	-	-	-	-	DUF2945
JNIIIPNH_00088	1163407.UU7_16382	1.23e-80	244	COG5483@1|root,COG5483@2|Bacteria,1RDGV@1224|Proteobacteria,1SBHQ@1236|Gammaproteobacteria,1X6JD@135614|Xanthomonadales	135614|Xanthomonadales	S	Protein of unknown function, DUF488	-	-	-	-	-	-	-	-	-	-	-	-	DUF488
JNIIIPNH_00089	935567.JAES01000025_gene1238	9.84e-77	231	COG2050@1|root,COG2050@2|Bacteria,1RGVP@1224|Proteobacteria,1S5WY@1236|Gammaproteobacteria,1X6JW@135614|Xanthomonadales	135614|Xanthomonadales	Q	Required for efficient enterobactin production	-	-	-	-	-	-	-	-	-	-	-	-	4HBT
JNIIIPNH_00090	1215092.PA6_017_00930	3.15e-301	857	COG5001@1|root,COG5001@2|Bacteria,1MU2C@1224|Proteobacteria,1RM8A@1236|Gammaproteobacteria,1YIWT@136841|Pseudomonas aeruginosa group	1236|Gammaproteobacteria	T	Domain present in phytochromes and cGMP-specific phosphodiesterases.	pdeA	-	-	-	-	-	-	-	-	-	-	-	EAL,GAF_2,GGDEF,MASE3,PAS_4,PAS_9,Phosphonate-bd
JNIIIPNH_00091	522373.Smlt0144	3.98e-146	417	COG0204@1|root,COG0204@2|Bacteria,1N2DG@1224|Proteobacteria,1S7SZ@1236|Gammaproteobacteria,1X5QD@135614|Xanthomonadales	135614|Xanthomonadales	I	acetyltransferase	plsC1	-	2.3.1.51	ko:K00655	ko00561,ko00564,ko01100,ko01110,map00561,map00564,map01100,map01110	M00089	R02241,R09381	RC00004,RC00037,RC00039	ko00000,ko00001,ko00002,ko01000,ko01004	-	-	-	Acyltransferase
JNIIIPNH_00092	1118235.CAJH01000038_gene2402	6.69e-191	536	COG0429@1|root,COG0429@2|Bacteria,1MWV1@1224|Proteobacteria,1RN39@1236|Gammaproteobacteria,1X3GG@135614|Xanthomonadales	135614|Xanthomonadales	S	hydrolase of the alpha beta-hydrolase fold	-	-	-	ko:K07019	-	-	-	-	ko00000	-	-	-	Abhydrolase_1,Abhydrolase_6,Hydrolase_4
JNIIIPNH_00093	1118235.CAJH01000038_gene2401	3.66e-254	724	COG0457@1|root,COG0457@2|Bacteria,1R8UZ@1224|Proteobacteria,1RQ7E@1236|Gammaproteobacteria,1X4WX@135614|Xanthomonadales	135614|Xanthomonadales	S	Tetratricopeptide repeats	-	-	-	-	-	-	-	-	-	-	-	-	TPR_16,TPR_19,TPR_2,TPR_8
JNIIIPNH_00094	1429851.X548_19690	5.4e-111	322	COG1881@1|root,COG1881@2|Bacteria,1N0Y4@1224|Proteobacteria,1RYVQ@1236|Gammaproteobacteria,1X4CS@135614|Xanthomonadales	135614|Xanthomonadales	S	phosphatidylethanolamine-binding protein	-	-	-	ko:K06910	-	-	-	-	ko00000	-	-	-	PBP
JNIIIPNH_00095	1118235.CAJH01000038_gene2399	8.04e-117	343	COG3187@1|root,COG3187@2|Bacteria,1RE9X@1224|Proteobacteria,1T10T@1236|Gammaproteobacteria,1XD2K@135614|Xanthomonadales	135614|Xanthomonadales	O	Domain of unknown function (DUF4377)	-	-	-	-	-	-	-	-	-	-	-	-	DUF4377,META
JNIIIPNH_00096	1118235.CAJH01000038_gene2398	1.63e-150	428	COG1968@1|root,COG1968@2|Bacteria,1MX02@1224|Proteobacteria,1RQQT@1236|Gammaproteobacteria,1X39V@135614|Xanthomonadales	135614|Xanthomonadales	V	Catalyzes the dephosphorylation of undecaprenyl diphosphate (UPP). Confers resistance to bacitracin	uppP	-	3.6.1.27	ko:K06153	ko00550,map00550	-	R05627	RC00002	ko00000,ko00001,ko01000,ko01011	-	-	-	BacA
JNIIIPNH_00097	1118235.CAJH01000038_gene2397	0	879	COG0174@1|root,COG0174@2|Bacteria,1MUGQ@1224|Proteobacteria,1RMD1@1236|Gammaproteobacteria,1X3GI@135614|Xanthomonadales	135614|Xanthomonadales	E	highly regulated protein controlled by the addition removal of adenylyl groups by adenylyltransferase from specific tyrosine residues	glnA	-	6.3.1.2	ko:K01915	ko00220,ko00250,ko00630,ko00910,ko01100,ko01120,ko01230,ko02020,ko04217,ko04724,ko04727,map00220,map00250,map00630,map00910,map01100,map01120,map01230,map02020,map04217,map04724,map04727	-	R00253	RC00010,RC02798	ko00000,ko00001,ko01000,ko04147	-	-	-	Gln-synt_C,Gln-synt_N
JNIIIPNH_00098	1118235.CAJH01000038_gene2396	1.92e-63	195	COG0347@1|root,COG0347@2|Bacteria,1RGWK@1224|Proteobacteria,1S5ZU@1236|Gammaproteobacteria,1XCKZ@135614|Xanthomonadales	135614|Xanthomonadales	K	at high nitrogen levels P-II prevents the phosphorylation of NR-I, the transcriptional activator of the glutamine synthetase gene (glnA)	glnB	-	-	ko:K04751	ko02020,map02020	-	-	-	ko00000,ko00001	-	-	-	P-II
JNIIIPNH_00099	391008.Smal_0111	2.48e-242	676	COG0004@1|root,COG0004@2|Bacteria,1NR9F@1224|Proteobacteria,1RNKF@1236|Gammaproteobacteria,1X39P@135614|Xanthomonadales	135614|Xanthomonadales	P	Ammonium transporter	amtB	-	-	ko:K03320	-	-	-	-	ko00000,ko02000	1.A.11	-	-	Ammonium_transp
JNIIIPNH_00100	1429851.X548_19760	1.55e-182	516	COG3852@1|root,COG3852@2|Bacteria,1MVN6@1224|Proteobacteria,1RN15@1236|Gammaproteobacteria,1X3AZ@135614|Xanthomonadales	135614|Xanthomonadales	T	Signal transduction histidine kinase, nitrogen specific	ntrB	-	2.7.13.3	ko:K07708	ko02020,map02020	M00497	-	-	ko00000,ko00001,ko00002,ko01000,ko01001,ko02022	-	-	-	HATPase_c,HisKA,PAS,PAS_4
JNIIIPNH_00101	1094184.KWO_0106115	6.32e-248	691	COG2204@1|root,COG2204@2|Bacteria,1MU0N@1224|Proteobacteria,1RMCK@1236|Gammaproteobacteria,1X3NB@135614|Xanthomonadales	135614|Xanthomonadales	T	Response regulator containing CheY-like receiver AAA-type ATPase and DNA-binding domains	ntrC	-	-	ko:K07712	ko02020,map02020	M00497	-	-	ko00000,ko00001,ko00002,ko02022	-	-	-	HTH_8,Response_reg,Sigma54_activat
JNIIIPNH_00102	454957.IA64_00485	7.39e-202	602	COG0515@1|root,COG0515@2|Bacteria,1MVEU@1224|Proteobacteria,1S0IU@1236|Gammaproteobacteria,1X4DU@135614|Xanthomonadales	135614|Xanthomonadales	KLT	serine threonine protein kinase	-	-	2.7.11.1	ko:K12132	-	-	-	-	ko00000,ko01000,ko01001	-	-	-	Pkinase,TPR_10,TPR_12
JNIIIPNH_00103	1118235.CAJH01000038_gene2388	3.14e-80	243	COG2032@1|root,COG2032@2|Bacteria,1N26J@1224|Proteobacteria,1S8WE@1236|Gammaproteobacteria,1XC3N@135614|Xanthomonadales	135614|Xanthomonadales	P	Destroys radicals which are normally produced within the cells and which are toxic to biological systems	-	-	1.15.1.1	ko:K04565	ko04146,ko04213,ko05014,ko05016,ko05020,map04146,map04213,map05014,map05016,map05020	-	-	-	ko00000,ko00001,ko01000	-	-	-	Sod_Cu
JNIIIPNH_00104	925775.XVE_2414	2.36e-79	243	COG2032@1|root,COG2032@2|Bacteria,1N26J@1224|Proteobacteria,1SF7S@1236|Gammaproteobacteria,1X6QP@135614|Xanthomonadales	135614|Xanthomonadales	P	Destroys radicals which are normally produced within the cells and which are toxic to biological systems	sodC2	-	1.15.1.1	ko:K04565	ko04146,ko04213,ko05014,ko05016,ko05020,map04146,map04213,map05014,map05016,map05020	-	-	-	ko00000,ko00001,ko01000	-	-	-	Sod_Cu
JNIIIPNH_00105	522373.Smlt0163	2.06e-160	456	29KGK@1|root,307DX@2|Bacteria,1P3RW@1224|Proteobacteria,1RWAR@1236|Gammaproteobacteria,1X318@135614|Xanthomonadales	135614|Xanthomonadales	-	-	-	-	-	-	-	-	-	-	-	-	-	-	-
JNIIIPNH_00106	522373.Smlt0164	1.31e-288	790	COG0183@1|root,COG0183@2|Bacteria,1MU5G@1224|Proteobacteria,1RNGU@1236|Gammaproteobacteria,1X3P8@135614|Xanthomonadales	135614|Xanthomonadales	I	Catalyzes the synthesis of acetoacetyl coenzyme A from two molecules of acetyl coenzyme A. It can also act as a thiolase, catalyzing the reverse reaction and generating two-carbon units from the four-carbon product of fatty acid oxidation	yfcY	-	2.3.1.9	ko:K00626	ko00071,ko00072,ko00280,ko00310,ko00362,ko00380,ko00620,ko00630,ko00640,ko00650,ko00720,ko00900,ko01100,ko01110,ko01120,ko01130,ko01200,ko01212,ko02020,map00071,map00072,map00280,map00310,map00362,map00380,map00620,map00630,map00640,map00650,map00720,map00900,map01100,map01110,map01120,map01130,map01200,map01212,map02020	M00088,M00095,M00373,M00374,M00375	R00238,R01177	RC00004,RC00326	ko00000,ko00001,ko00002,ko01000,ko04147	-	-	-	Thiolase_C,Thiolase_N
JNIIIPNH_00107	743721.Psesu_0098	2.79e-74	237	2FC2U@1|root,3446S@2|Bacteria,1NFXZ@1224|Proteobacteria	1224|Proteobacteria	-	-	-	-	-	-	-	-	-	-	-	-	-	-	-
JNIIIPNH_00108	1205753.A989_13134	6.44e-31	117	2EJ4R@1|root,33CVZ@2|Bacteria,1P1AA@1224|Proteobacteria,1T8MR@1236|Gammaproteobacteria,1XAY9@135614|Xanthomonadales	135614|Xanthomonadales	-	-	-	-	-	-	-	-	-	-	-	-	-	-	-
JNIIIPNH_00109	743721.Psesu_2293	5.09e-45	151	2AMZU@1|root,332XI@2|Bacteria,1NEDA@1224|Proteobacteria,1SDAG@1236|Gammaproteobacteria	1236|Gammaproteobacteria	-	-	-	-	-	-	-	-	-	-	-	-	-	-	-
JNIIIPNH_00110	935567.JAES01000043_gene2608	3.68e-162	469	COG3071@1|root,COG3071@2|Bacteria,1MU7A@1224|Proteobacteria,1RMRG@1236|Gammaproteobacteria,1X5JZ@135614|Xanthomonadales	135614|Xanthomonadales	H	porphyrin biosynthesis protein	hemY	-	-	ko:K02498	-	-	-	-	ko00000	-	-	-	HemY_N
JNIIIPNH_00111	1205753.A989_13144	1.11e-95	293	COG2959@1|root,COG2959@2|Bacteria,1PBXG@1224|Proteobacteria,1RV27@1236|Gammaproteobacteria,1X66Q@135614|Xanthomonadales	135614|Xanthomonadales	H	HemX, putative uroporphyrinogen-III C-methyltransferase	-	-	2.1.1.107	ko:K02496	ko00860,ko01100,ko01110,ko01120,map00860,map01100,map01110,map01120	M00121	R03194	RC00003,RC00871	ko00000,ko00001,ko00002,ko01000	-	-	-	HemX
JNIIIPNH_00112	1118235.CAJH01000038_gene2382	7.27e-77	240	COG1587@1|root,COG1587@2|Bacteria,1PBXH@1224|Proteobacteria,1RV28@1236|Gammaproteobacteria,1X6RF@135614|Xanthomonadales	135614|Xanthomonadales	H	Uroporphyrinogen-III synthase	hemD	-	4.2.1.75	ko:K01719	ko00860,ko01100,ko01110,ko01120,map00860,map01100,map01110,map01120	M00121	R03165	RC01861	ko00000,ko00001,ko00002,ko01000	-	-	-	HEM4
JNIIIPNH_00113	1118235.CAJH01000038_gene2381	8.38e-55	176	COG2050@1|root,COG2050@2|Bacteria,1QU0P@1224|Proteobacteria,1T1K4@1236|Gammaproteobacteria,1X7E3@135614|Xanthomonadales	135614|Xanthomonadales	Q	thioesterase	-	-	-	-	-	-	-	-	-	-	-	-	YiiD_C
JNIIIPNH_00114	1219375.CM002139_gene423	2.79e-47	156	2C8T8@1|root,32RMU@2|Bacteria,1N089@1224|Proteobacteria,1SAT4@1236|Gammaproteobacteria,1X7F8@135614|Xanthomonadales	135614|Xanthomonadales	-	-	-	-	-	-	-	-	-	-	-	-	-	-	-
JNIIIPNH_00115	1118235.CAJH01000038_gene2379	3.38e-64	199	COG0607@1|root,COG0607@2|Bacteria,1MZ83@1224|Proteobacteria,1S8ZI@1236|Gammaproteobacteria,1X737@135614|Xanthomonadales	135614|Xanthomonadales	P	Rhodanese-related sulfurtransferase	-	-	-	-	-	-	-	-	-	-	-	-	Rhodanese
JNIIIPNH_00116	522373.Smlt0171	2.84e-95	280	COG1952@1|root,COG1952@2|Bacteria,1RI75@1224|Proteobacteria,1S62H@1236|Gammaproteobacteria,1X65X@135614|Xanthomonadales	135614|Xanthomonadales	U	One of the proteins required for the normal export of preproteins out of the cell cytoplasm. It is a molecular chaperone that binds to a subset of precursor proteins, maintaining them in a translocation-competent state. It also specifically binds to its receptor SecA	secB	-	-	ko:K03071	ko02024,ko03060,ko03070,map02024,map03060,map03070	M00335	-	-	ko00000,ko00001,ko00002,ko02044,ko03110	3.A.5	-	-	SecB
JNIIIPNH_00117	522373.Smlt0172	1.21e-208	581	COG0240@1|root,COG0240@2|Bacteria,1MUU3@1224|Proteobacteria,1RPQ7@1236|Gammaproteobacteria,1X2XQ@135614|Xanthomonadales	135614|Xanthomonadales	I	Glycerol-3-phosphate dehydrogenase	gpsA	-	1.1.1.94	ko:K00057	ko00564,ko01110,map00564,map01110	-	R00842,R00844	RC00029	ko00000,ko00001,ko01000	-	-	-	NAD_Gly3P_dh_C,NAD_Gly3P_dh_N
JNIIIPNH_00118	391008.Smal_0144	1.19e-117	338	COG3637@1|root,COG3637@2|Bacteria,1RK7I@1224|Proteobacteria,1SGD9@1236|Gammaproteobacteria,1X62A@135614|Xanthomonadales	135614|Xanthomonadales	M	Has lipid A 3-O-deacylase activity. Hydrolyzes the ester bond at the 3 position of lipid A, a bioactive component of lipopolysaccharide (LPS), thereby releasing the primary fatty acyl moiety	-	-	-	-	-	-	-	-	-	-	-	-	OMP_b-brl
JNIIIPNH_00119	1211114.ALIP01000167_gene465	9.52e-204	563	COG2801@1|root,COG2801@2|Bacteria,1MVXQ@1224|Proteobacteria,1RR4F@1236|Gammaproteobacteria,1X5HK@135614|Xanthomonadales	135614|Xanthomonadales	L	Transposase and inactivated derivatives	-	-	-	-	-	-	-	-	-	-	-	-	HTH_21,rve
JNIIIPNH_00120	1123377.AUIV01000024_gene148	2.72e-48	155	COG2963@1|root,COG2963@2|Bacteria,1MZ5C@1224|Proteobacteria,1SERV@1236|Gammaproteobacteria,1X7S3@135614|Xanthomonadales	135614|Xanthomonadales	L	Transposase	-	-	-	ko:K07483	-	-	-	-	ko00000	-	-	-	HTH_Tnp_1
JNIIIPNH_00122	335283.Neut_1072	1.04e-142	407	COG1028@1|root,COG1028@2|Bacteria,1MW9A@1224|Proteobacteria,2VH0E@28216|Betaproteobacteria,373K9@32003|Nitrosomonadales	28216|Betaproteobacteria	IQ	KR domain	-	-	1.1.1.100,1.1.1.159	ko:K00059,ko:K00076	ko00061,ko00121,ko00333,ko00780,ko01040,ko01100,ko01130,ko01212,map00061,map00121,map00333,map00780,map01040,map01100,map01130,map01212	M00083,M00572	R04533,R04534,R04536,R04543,R04566,R04953,R04964,R07759,R07763,R10116,R10120,R11671	RC00029,RC00117	ko00000,ko00001,ko00002,ko01000,ko01004	-	-	-	adh_short_C2
JNIIIPNH_00123	1429851.X548_18005	4.93e-39	135	COG2916@1|root,COG2916@2|Bacteria,1QFFN@1224|Proteobacteria,1TCPV@1236|Gammaproteobacteria,1X8XS@135614|Xanthomonadales	135614|Xanthomonadales	S	H-NS histone family	-	-	-	ko:K03746	-	-	-	-	ko00000,ko03036,ko03400	-	-	-	Histone_HNS
JNIIIPNH_00124	522373.Smlt2533	8.54e-132	379	COG0266@1|root,COG0266@2|Bacteria,1NR8T@1224|Proteobacteria,1SKSW@1236|Gammaproteobacteria,1X3P4@135614|Xanthomonadales	135614|Xanthomonadales	L	formamidopyrimidine-DNA glycosylase	-	-	4.2.99.18	ko:K05522	ko03410,map03410	-	-	-	ko00000,ko00001,ko01000,ko03400	-	-	-	Fapy_DNA_glyco,H2TH
JNIIIPNH_00125	1219375.CM002139_gene2795	5.4e-237	677	COG1506@1|root,COG1506@2|Bacteria,1MUJ3@1224|Proteobacteria,1RPAW@1236|Gammaproteobacteria,1X45I@135614|Xanthomonadales	135614|Xanthomonadales	E	peptidase	-	-	-	-	-	-	-	-	-	-	-	-	Peptidase_S9
JNIIIPNH_00126	1118235.CAJH01000038_gene2373	6.63e-42	142	COG3474@1|root,COG3474@2|Bacteria,1RIDN@1224|Proteobacteria,1SI75@1236|Gammaproteobacteria,1XCB5@135614|Xanthomonadales	135614|Xanthomonadales	C	Cytochrome c	-	-	-	ko:K08738	ko00920,ko01100,ko01120,ko01524,ko02020,ko04115,ko04210,ko04214,ko04215,ko04932,ko05010,ko05012,ko05014,ko05016,ko05134,ko05145,ko05152,ko05161,ko05164,ko05167,ko05168,ko05200,ko05210,ko05222,ko05416,map00920,map01100,map01120,map01524,map02020,map04115,map04210,map04214,map04215,map04932,map05010,map05012,map05014,map05016,map05134,map05145,map05152,map05161,map05164,map05167,map05168,map05200,m…	M00595	R10151	RC03151,RC03152	ko00000,ko00001,ko00002	3.D.4.6	-	-	Cytochrom_C
JNIIIPNH_00127	522373.Smlt0198	0	992	COG0644@1|root,COG2440@1|root,COG0644@2|Bacteria,COG2440@2|Bacteria,1MVU6@1224|Proteobacteria,1RNY5@1236|Gammaproteobacteria,1X31X@135614|Xanthomonadales	135614|Xanthomonadales	C	Electron transfer flavoprotein-ubiquinone oxidoreductase	-	-	1.5.5.1	ko:K00311	-	-	-	-	ko00000,ko01000	-	-	-	ETF_QO,FAD_binding_2,NAD_binding_8
JNIIIPNH_00128	1442599.JAAN01000043_gene507	2.35e-17	74.7	2EJ6Q@1|root,33CXX@2|Bacteria,1NGPE@1224|Proteobacteria	1224|Proteobacteria	-	-	-	-	-	-	-	-	-	-	-	-	-	-	-
JNIIIPNH_00129	1209072.ALBT01000078_gene367	2.66e-38	130	COG0599@1|root,COG0599@2|Bacteria,1N2A3@1224|Proteobacteria	1224|Proteobacteria	S	Carboxymuconolactone decarboxylase family	-	-	-	-	-	-	-	-	-	-	-	-	CMD
JNIIIPNH_00130	743721.Psesu_1883	3.07e-73	226	COG0454@1|root,COG0454@2|Bacteria,1QUHE@1224|Proteobacteria,1T1Z5@1236|Gammaproteobacteria,1XDBA@135614|Xanthomonadales	135614|Xanthomonadales	K	Acetyltransferase (GNAT) domain	-	-	-	-	-	-	-	-	-	-	-	-	Acetyltransf_1
JNIIIPNH_00131	35841.BT1A1_2604	1.77e-64	198	arCOG12631@1|root,3172B@2|Bacteria,1V77G@1239|Firmicutes,4HJ0W@91061|Bacilli,1ZH97@1386|Bacillus	91061|Bacilli	S	Bacterial PH domain	yjqA	-	-	-	-	-	-	-	-	-	-	-	bPH_1
JNIIIPNH_00133	1211112.ALJC01000012_gene194	8.58e-132	375	COG0110@1|root,COG0110@2|Bacteria,1MUCJ@1224|Proteobacteria,1RPPT@1236|Gammaproteobacteria	1236|Gammaproteobacteria	S	COG0110 Acetyltransferase (isoleucine patch superfamily)	catB	-	2.3.1.28	ko:K00638	-	-	-	-	br01600,ko00000,ko01000,ko01504	-	-	-	Hexapep
JNIIIPNH_00134	666685.R2APBS1_1406	2.6e-47	159	COG4430@1|root,COG4430@2|Bacteria,1RGC9@1224|Proteobacteria,1S3G2@1236|Gammaproteobacteria,1XAFF@135614|Xanthomonadales	135614|Xanthomonadales	S	Domain of unknown function (DUF1905)	-	-	-	-	-	-	-	-	-	-	-	-	DUF1905,OmdA
JNIIIPNH_00135	216595.PFLU_2480	1.44e-28	107	2EHT0@1|root,33BIQ@2|Bacteria,1NI2F@1224|Proteobacteria,1SH17@1236|Gammaproteobacteria	1236|Gammaproteobacteria	-	-	-	-	-	-	-	-	-	-	-	-	-	-	-
JNIIIPNH_00136	1268622.AVS7_02525	9.23e-63	194	COG5649@1|root,COG5649@2|Bacteria,1ND08@1224|Proteobacteria,2VV2M@28216|Betaproteobacteria,4AFRF@80864|Comamonadaceae	28216|Betaproteobacteria	S	Domain of unknown function (DU1801)	-	-	-	-	-	-	-	-	-	-	-	-	DUF1801
JNIIIPNH_00138	1123377.AUIV01000024_gene148	2.72e-48	155	COG2963@1|root,COG2963@2|Bacteria,1MZ5C@1224|Proteobacteria,1SERV@1236|Gammaproteobacteria,1X7S3@135614|Xanthomonadales	135614|Xanthomonadales	L	Transposase	-	-	-	ko:K07483	-	-	-	-	ko00000	-	-	-	HTH_Tnp_1
JNIIIPNH_00139	1211114.ALIP01000167_gene465	9.52e-204	563	COG2801@1|root,COG2801@2|Bacteria,1MVXQ@1224|Proteobacteria,1RR4F@1236|Gammaproteobacteria,1X5HK@135614|Xanthomonadales	135614|Xanthomonadales	L	Transposase and inactivated derivatives	-	-	-	-	-	-	-	-	-	-	-	-	HTH_21,rve
JNIIIPNH_00140	360094.PXO_03940	2.6e-18	89.7	COG4974@1|root,COG4974@2|Bacteria,1MVAN@1224|Proteobacteria,1RMSS@1236|Gammaproteobacteria,1X3FD@135614|Xanthomonadales	135614|Xanthomonadales	L	Belongs to the 'phage' integrase family	-	-	-	-	-	-	-	-	-	-	-	-	Phage_int_SAM_4,Phage_integrase
JNIIIPNH_00141	1123377.AUIV01000023_gene2723	0	1080	COG0129@1|root,COG0129@2|Bacteria,1MUTQ@1224|Proteobacteria,1RMP2@1236|Gammaproteobacteria,1X4TP@135614|Xanthomonadales	135614|Xanthomonadales	E	Belongs to the IlvD Edd family	ilvD	-	4.2.1.9	ko:K01687	ko00290,ko00770,ko01100,ko01110,ko01130,ko01210,ko01230,map00290,map00770,map01100,map01110,map01130,map01210,map01230	M00019,M00570	R01209,R04441,R05070	RC00468,RC01714	ko00000,ko00001,ko00002,ko01000	-	-	-	ILVD_EDD
JNIIIPNH_00142	391008.Smal_3850	6.74e-86	258	COG5463@1|root,COG5463@2|Bacteria,1MXGU@1224|Proteobacteria,1RPEV@1236|Gammaproteobacteria,1X6ZJ@135614|Xanthomonadales	135614|Xanthomonadales	S	integral membrane protein	-	-	-	-	-	-	-	-	-	-	-	-	DUF1190
JNIIIPNH_00143	1118235.CAJH01000046_gene2882	6.94e-248	684	COG0754@1|root,COG0754@2|Bacteria,1MW6V@1224|Proteobacteria,1RQAP@1236|Gammaproteobacteria,1X3XB@135614|Xanthomonadales	135614|Xanthomonadales	E	Glutathionylspermidine synthase	-	-	-	-	-	-	-	-	-	-	-	-	GSP_synth
JNIIIPNH_00144	394.NGR_c34480	1.92e-46	152	2DQ66@1|root,334XK@2|Bacteria,1NCXJ@1224|Proteobacteria,2UFQ3@28211|Alphaproteobacteria,4BFB0@82115|Rhizobiaceae	28211|Alphaproteobacteria	-	-	-	-	-	-	-	-	-	-	-	-	-	-	-
JNIIIPNH_00145	1205753.A989_10255	2.82e-220	618	COG1721@1|root,COG1721@2|Bacteria,1MXDI@1224|Proteobacteria,1RQSS@1236|Gammaproteobacteria,1X3P2@135614|Xanthomonadales	135614|Xanthomonadales	S	conserved protein (some members contain a von Willebrand factor type A (vWA) domain)	-	-	-	-	-	-	-	-	-	-	-	-	DUF58
JNIIIPNH_00147	1118235.CAJH01000046_gene2879	2.88e-195	546	COG0714@1|root,COG0714@2|Bacteria,1MUFN@1224|Proteobacteria,1RN5G@1236|Gammaproteobacteria,1X51C@135614|Xanthomonadales	135614|Xanthomonadales	S	ATPase family associated with various cellular activities (AAA)	-	-	-	ko:K03924	-	-	-	-	ko00000,ko01000	-	-	-	AAA_3
JNIIIPNH_00148	1205753.A989_10245	8.6e-128	380	COG3064@1|root,COG3064@2|Bacteria,1NAPH@1224|Proteobacteria,1SBIW@1236|Gammaproteobacteria,1X60D@135614|Xanthomonadales	135614|Xanthomonadales	M	Membrane	-	-	-	-	-	-	-	-	-	-	-	-	DUF4350
JNIIIPNH_00149	1118235.CAJH01000046_gene2877	3.99e-181	527	28IAG@1|root,2Z8D2@2|Bacteria,1P5EH@1224|Proteobacteria,1RYCA@1236|Gammaproteobacteria,1X50Q@135614|Xanthomonadales	135614|Xanthomonadales	S	Domain of unknown function (DUF4129)	-	-	-	-	-	-	-	-	-	-	-	-	DUF4129
JNIIIPNH_00150	1118235.CAJH01000046_gene2876	2.44e-168	478	COG1300@1|root,COG1300@2|Bacteria,1Q1GN@1224|Proteobacteria,1RR61@1236|Gammaproteobacteria,1X54U@135614|Xanthomonadales	135614|Xanthomonadales	S	Stage II sporulation protein M	-	-	-	-	-	-	-	-	-	-	-	-	SpoIIM
JNIIIPNH_00151	391008.Smal_3843	7.1e-107	314	COG1714@1|root,COG1714@2|Bacteria,1RIE9@1224|Proteobacteria,1S566@1236|Gammaproteobacteria,1X674@135614|Xanthomonadales	135614|Xanthomonadales	S	membrane protein domain	-	-	-	-	-	-	-	-	-	-	-	-	RDD
JNIIIPNH_00152	1219375.CM002139_gene565	3.6e-123	361	COG4714@1|root,COG4714@2|Bacteria,1N40I@1224|Proteobacteria,1S1R3@1236|Gammaproteobacteria,1X47H@135614|Xanthomonadales	135614|Xanthomonadales	S	Protein of unknown function (DUF2167)	-	-	-	-	-	-	-	-	-	-	-	-	DUF2167
JNIIIPNH_00153	391008.Smal_3842	8.6e-91	269	COG0663@1|root,COG0663@2|Bacteria,1RD76@1224|Proteobacteria,1RPB6@1236|Gammaproteobacteria,1X514@135614|Xanthomonadales	135614|Xanthomonadales	S	carbonic	-	-	-	-	-	-	-	-	-	-	-	-	Hexapep
JNIIIPNH_00154	1211114.ALIP01000167_gene465	9.52e-204	563	COG2801@1|root,COG2801@2|Bacteria,1MVXQ@1224|Proteobacteria,1RR4F@1236|Gammaproteobacteria,1X5HK@135614|Xanthomonadales	135614|Xanthomonadales	L	Transposase and inactivated derivatives	-	-	-	-	-	-	-	-	-	-	-	-	HTH_21,rve
JNIIIPNH_00155	1123377.AUIV01000024_gene148	2.72e-48	155	COG2963@1|root,COG2963@2|Bacteria,1MZ5C@1224|Proteobacteria,1SERV@1236|Gammaproteobacteria,1X7S3@135614|Xanthomonadales	135614|Xanthomonadales	L	Transposase	-	-	-	ko:K07483	-	-	-	-	ko00000	-	-	-	HTH_Tnp_1
JNIIIPNH_00156	1442599.JAAN01000046_gene2729	4.2e-62	197	2CJUF@1|root,32RVU@2|Bacteria,1RE4Q@1224|Proteobacteria,1S3VX@1236|Gammaproteobacteria,1X8K8@135614|Xanthomonadales	135614|Xanthomonadales	S	CRISPR-associated protein (Cas_Csy4)	-	-	-	ko:K19130	-	-	-	-	ko00000,ko01000,ko02048	-	-	-	Cas_Csy4
JNIIIPNH_00157	1442599.JAAN01000046_gene2728	8.34e-196	548	2DB80@1|root,2Z7PG@2|Bacteria,1MWE9@1224|Proteobacteria,1RNH1@1236|Gammaproteobacteria,1X4HB@135614|Xanthomonadales	135614|Xanthomonadales	S	CRISPR-associated protein (Cas_Csy3)	-	-	-	ko:K19129	-	-	-	-	ko00000,ko02048	-	-	-	Cas_Csy3
JNIIIPNH_00158	380358.XALC_3051	8.24e-156	446	2DBIX@1|root,2Z9HE@2|Bacteria,1NT20@1224|Proteobacteria,1RZMW@1236|Gammaproteobacteria,1X4U2@135614|Xanthomonadales	135614|Xanthomonadales	S	CRISPR-associated protein (Cas_Csy2)	-	-	-	ko:K19128	-	-	-	-	ko00000,ko02048	-	-	-	Cas_Csy2
JNIIIPNH_00159	1131451.O1K_01934	4.58e-209	591	2DBF1@1|root,2Z8VU@2|Bacteria,1MV31@1224|Proteobacteria,1RSDF@1236|Gammaproteobacteria,1X56P@135614|Xanthomonadales	135614|Xanthomonadales	S	CRISPR-associated protein (Cas_Csy1)	-	-	-	ko:K19127	-	-	-	-	ko00000,ko02048	-	-	-	Cas_Csy1
JNIIIPNH_00160	1131451.O1K_01939	0	1422	COG1203@1|root,COG1203@2|Bacteria,1MVZF@1224|Proteobacteria,1RQH5@1236|Gammaproteobacteria,1X56N@135614|Xanthomonadales	135614|Xanthomonadales	L	CRISPR-associated helicase, Cas3	-	-	-	ko:K07012	-	-	-	-	ko00000,ko01000,ko02048	-	-	-	-
JNIIIPNH_00161	1131451.O1K_01944	2.54e-192	539	COG1518@1|root,COG1518@2|Bacteria,1MUXH@1224|Proteobacteria,1RP48@1236|Gammaproteobacteria,1X5VA@135614|Xanthomonadales	135614|Xanthomonadales	L	CRISPR (clustered regularly interspaced short palindromic repeat), is an adaptive immune system that provides protection against mobile genetic elements (viruses, transposable elements and conjugative plasmids). CRISPR clusters contain spacers, sequences complementary to antecedent mobile elements, and target invading nucleic acids. CRISPR clusters are transcribed and processed into CRISPR RNA (c…	-	-	-	ko:K15342	-	-	-	-	ko00000,ko02048,ko03400	-	-	-	Cas_Cas1
JNIIIPNH_00162	1442599.JAAN01000043_gene470	4.26e-21	86.7	2BJDC@1|root,32DPJ@2|Bacteria,1QD97@1224|Proteobacteria,1T96N@1236|Gammaproteobacteria,1XBRF@135614|Xanthomonadales	135614|Xanthomonadales	S	Toxin SymE, type I toxin-antitoxin system	-	-	-	-	-	-	-	-	-	-	-	-	SymE_toxin
JNIIIPNH_00163	1118235.CAJH01000042_gene2679	0	1116	COG0445@1|root,COG0445@2|Bacteria,1MU6F@1224|Proteobacteria,1RMM1@1236|Gammaproteobacteria,1X36F@135614|Xanthomonadales	135614|Xanthomonadales	D	NAD-binding protein involved in the addition of a carboxymethylaminomethyl (cmnm) group at the wobble position (U34) of certain tRNAs, forming tRNA-cmnm(5)s(2)U34	gidA	GO:0000166,GO:0001510,GO:0002097,GO:0002098,GO:0003674,GO:0005488,GO:0005575,GO:0005622,GO:0005623,GO:0005737,GO:0005829,GO:0006139,GO:0006396,GO:0006399,GO:0006400,GO:0006725,GO:0006807,GO:0008033,GO:0008150,GO:0008152,GO:0009451,GO:0009987,GO:0010467,GO:0016070,GO:0030488,GO:0032259,GO:0034470,GO:0034641,GO:0034660,GO:0036094,GO:0043167,GO:0043168,GO:0043170,GO:0043412,GO:0043414,GO:0044237,GO:…	-	ko:K03495	-	-	R08701	RC00053,RC00209,RC00870	ko00000,ko03016,ko03036	-	-	-	GIDA,GIDA_assoc
JNIIIPNH_00164	1205753.A989_18983	1.12e-12	70.9	2ATDD@1|root,31IWM@2|Bacteria,1QGK7@1224|Proteobacteria,1TE0K@1236|Gammaproteobacteria,1XBA2@135614|Xanthomonadales	135614|Xanthomonadales	-	-	-	-	-	-	-	-	-	-	-	-	-	-	-
JNIIIPNH_00165	340.xcc-b100_0406	1.08e-156	447	COG1171@1|root,COG1171@2|Bacteria,1MVWJ@1224|Proteobacteria,1RPGU@1236|Gammaproteobacteria,1X2XV@135614|Xanthomonadales	135614|Xanthomonadales	E	dehydratase	ilvA	-	4.3.1.19	ko:K01754	ko00260,ko00290,ko01100,ko01110,ko01130,ko01200,ko01230,map00260,map00290,map01100,map01110,map01130,map01200,map01230	M00570	R00220,R00996	RC00418,RC02600	ko00000,ko00001,ko00002,ko01000	-	-	-	PALP
JNIIIPNH_00166	1118235.CAJH01000042_gene2682	5.41e-107	312	COG1434@1|root,COG1434@2|Bacteria,1N0Q9@1224|Proteobacteria,1S98Q@1236|Gammaproteobacteria,1X5HX@135614|Xanthomonadales	135614|Xanthomonadales	S	DUF218 domain	-	-	-	-	-	-	-	-	-	-	-	-	DUF218
JNIIIPNH_00167	1205753.A989_12437	8.09e-72	218	COG3631@1|root,COG3631@2|Bacteria,1RH08@1224|Proteobacteria,1S4RF@1236|Gammaproteobacteria,1XC33@135614|Xanthomonadales	135614|Xanthomonadales	S	SnoaL-like polyketide cyclase	-	-	-	-	-	-	-	-	-	-	-	-	SnoaL_2
JNIIIPNH_00168	391008.Smal_3831	5.58e-177	497	COG0500@1|root,COG2226@2|Bacteria,1PA5F@1224|Proteobacteria,1RY7A@1236|Gammaproteobacteria,1X53I@135614|Xanthomonadales	135614|Xanthomonadales	H	Converts the free carboxyl group of a malonyl-thioester to its methyl ester by transfer of a methyl group from S-adenosyl- L-methionine (SAM). It allows to synthesize pimeloyl-ACP via the fatty acid synthetic pathway	bioC	-	2.1.1.197	ko:K02169	ko00780,ko01100,map00780,map01100	M00572	R09543	RC00003,RC00460	ko00000,ko00001,ko00002,ko01000	-	-	-	Methyltransf_11
JNIIIPNH_00169	1429851.X548_18025	1.07e-132	382	COG2267@1|root,COG2267@2|Bacteria,1N2R9@1224|Proteobacteria,1T1K8@1236|Gammaproteobacteria,1X3DZ@135614|Xanthomonadales	135614|Xanthomonadales	I	The physiological role of BioH is to remove the methyl group introduced by BioC when the pimeloyl moiety is complete. It allows to synthesize pimeloyl-ACP via the fatty acid synthetic pathway through the hydrolysis of the ester bonds of pimeloyl-ACP esters	bioH	-	3.1.1.85	ko:K02170	ko00780,ko01100,map00780,map01100	M00572	R09725	RC00460,RC00461	ko00000,ko00001,ko00002,ko01000	-	-	-	Abhydrolase_1,Abhydrolase_6
JNIIIPNH_00170	1205753.A989_12457	4.14e-228	635	COG0156@1|root,COG0156@2|Bacteria,1MVVH@1224|Proteobacteria,1RNS6@1236|Gammaproteobacteria,1X31B@135614|Xanthomonadales	135614|Xanthomonadales	H	Catalyzes the decarboxylative condensation of pimeloyl- acyl-carrier protein and L-alanine to produce 8-amino-7- oxononanoate (AON), acyl-carrier protein , and carbon dioxide	bioF	-	2.3.1.47	ko:K00652	ko00780,ko01100,map00780,map01100	M00123,M00573,M00577	R03210,R10124	RC00004,RC00039,RC02725	ko00000,ko00001,ko00002,ko01000,ko01007	-	-	-	Aminotran_1_2
JNIIIPNH_00171	1205753.A989_12462	1.54e-218	606	COG0502@1|root,COG0502@2|Bacteria,1MVFF@1224|Proteobacteria,1RMEQ@1236|Gammaproteobacteria,1X3XQ@135614|Xanthomonadales	135614|Xanthomonadales	H	Catalyzes the conversion of dethiobiotin (DTB) to biotin by the insertion of a sulfur atom into dethiobiotin via a radical- based mechanism	bioB	-	2.8.1.6	ko:K01012	ko00780,ko01100,map00780,map01100	M00123,M00573,M00577	R01078	RC00441	ko00000,ko00001,ko00002,ko01000	-	-	-	BATS,Radical_SAM
JNIIIPNH_00172	380358.XALC_0355	1.21e-92	278	COG1040@1|root,COG1040@2|Bacteria,1RHAV@1224|Proteobacteria,1S64Q@1236|Gammaproteobacteria,1X691@135614|Xanthomonadales	135614|Xanthomonadales	S	competence protein	comF	-	-	-	-	-	-	-	-	-	-	-	Pribosyltran
JNIIIPNH_00173	391008.Smal_3822	9.38e-67	209	COG3247@1|root,COG3247@2|Bacteria,1RH69@1224|Proteobacteria,1SAIB@1236|Gammaproteobacteria,1X8JZ@135614|Xanthomonadales	135614|Xanthomonadales	S	Short repeat of unknown function (DUF308)	-	-	-	-	-	-	-	-	-	-	-	-	DUF308
JNIIIPNH_00174	1118235.CAJH01000042_gene2700	1.94e-178	501	COG0382@1|root,COG0382@2|Bacteria,1MV4Q@1224|Proteobacteria,1RMZ1@1236|Gammaproteobacteria,1X3CT@135614|Xanthomonadales	135614|Xanthomonadales	H	Catalyzes the prenylation of para-hydroxybenzoate (PHB) with an all-trans polyprenyl group. Mediates the second step in the final reaction sequence of ubiquinone-8 (UQ-8) biosynthesis, which is the condensation of the polyisoprenoid side chain with PHB, generating the first membrane-bound Q intermediate 3- octaprenyl-4-hydroxybenzoate	ubiA	-	2.5.1.39	ko:K03179	ko00130,ko01100,ko01110,map00130,map01100,map01110	M00117	R05000,R05615	RC00209,RC02895	ko00000,ko00001,ko00002,ko01000,ko01006	-	-	-	UbiA
JNIIIPNH_00176	522373.Smlt4412	1.52e-123	360	COG2207@1|root,COG3708@1|root,COG2207@2|Bacteria,COG3708@2|Bacteria,1MWTF@1224|Proteobacteria,1RQMF@1236|Gammaproteobacteria,1XAK9@135614|Xanthomonadales	135614|Xanthomonadales	K	Integron-associated effector binding protein	-	-	-	ko:K13653	-	-	-	-	ko00000,ko03000	-	-	-	GyrI-like,HTH_18
JNIIIPNH_00177	1429851.X548_17860	7.11e-158	454	COG4188@1|root,COG4188@2|Bacteria,1MW2N@1224|Proteobacteria,1SBEQ@1236|Gammaproteobacteria,1X710@135614|Xanthomonadales	135614|Xanthomonadales	S	Dienelactone hydrolase	-	-	-	-	-	-	-	-	-	-	-	-	Hydrolase_4,PAF-AH_p_II
JNIIIPNH_00178	1211114.ALIP01000108_gene64	2.3e-105	308	COG1974@1|root,COG1974@2|Bacteria,1MW80@1224|Proteobacteria,1SNMA@1236|Gammaproteobacteria,1X9I3@135614|Xanthomonadales	135614|Xanthomonadales	KT	LexA DNA binding domain	-	-	3.4.21.88	ko:K01356	-	M00729	-	-	ko00000,ko00002,ko01000,ko01002,ko03400	-	-	-	LexA_DNA_bind,Peptidase_S24
JNIIIPNH_00179	935567.JAES01000047_gene1163	3.21e-112	326	COG4544@1|root,COG4544@2|Bacteria,1MZQU@1224|Proteobacteria,1S9RP@1236|Gammaproteobacteria,1X6M1@135614|Xanthomonadales	135614|Xanthomonadales	S	Component of the SOS system and an inhibitor of cell division. Accumulation of SulA causes rapid cessation of cell division and the appearance of long, non-septate filaments. In the presence of GTP, binds a polymerization-competent form of FtsZ in a 1 1 ratio, thus inhibiting FtsZ polymerization and therefore preventing it from participating in the assembly of the Z ring. This mechanism prevents …	-	-	-	ko:K13053	-	-	-	-	ko00000,ko03036	-	-	-	-
JNIIIPNH_00180	935863.AWZR01000006_gene1306	2.59e-269	745	COG0389@1|root,COG0389@2|Bacteria,1MU5X@1224|Proteobacteria,1S28B@1236|Gammaproteobacteria,1X53G@135614|Xanthomonadales	135614|Xanthomonadales	L	Nucleotidyltransferase DNA polymerase involved in DNA repair	-	-	-	ko:K14161	-	-	-	-	ko00000,ko03400	-	-	-	IMS
JNIIIPNH_00181	935863.AWZR01000006_gene1307	0	1619	COG0587@1|root,COG0587@2|Bacteria,1MUE4@1224|Proteobacteria,1RQA8@1236|Gammaproteobacteria,1X3V7@135614|Xanthomonadales	135614|Xanthomonadales	L	DNA polymerase involved in damage-induced mutagenesis and translesion synthesis (TLS). It is not the major replicative DNA polymerase	dnaE2	-	2.7.7.7	ko:K14162	-	-	-	-	ko00000,ko01000,ko03400	-	-	-	DNA_pol3_alpha,HHH_6,PHP,tRNA_anti-codon
JNIIIPNH_00182	1123377.AUIV01000002_gene1182	1.93e-277	769	COG1075@1|root,COG1075@2|Bacteria,1MXMP@1224|Proteobacteria,1RYZM@1236|Gammaproteobacteria,1X44F@135614|Xanthomonadales	135614|Xanthomonadales	S	PGAP1-like protein	-	-	-	-	-	-	-	-	-	-	-	-	PGAP1
JNIIIPNH_00183	1211114.ALIP01000167_gene465	9.52e-204	563	COG2801@1|root,COG2801@2|Bacteria,1MVXQ@1224|Proteobacteria,1RR4F@1236|Gammaproteobacteria,1X5HK@135614|Xanthomonadales	135614|Xanthomonadales	L	Transposase and inactivated derivatives	-	-	-	-	-	-	-	-	-	-	-	-	HTH_21,rve
JNIIIPNH_00184	1123377.AUIV01000024_gene148	2.72e-48	155	COG2963@1|root,COG2963@2|Bacteria,1MZ5C@1224|Proteobacteria,1SERV@1236|Gammaproteobacteria,1X7S3@135614|Xanthomonadales	135614|Xanthomonadales	L	Transposase	-	-	-	ko:K07483	-	-	-	-	ko00000	-	-	-	HTH_Tnp_1
JNIIIPNH_00185	1205753.A989_12507	3.72e-262	730	COG0606@1|root,COG0606@2|Bacteria,1MU4R@1224|Proteobacteria,1RMB9@1236|Gammaproteobacteria,1X4KT@135614|Xanthomonadales	135614|Xanthomonadales	O	Among the AAA ATPases, the YifB protease family belongs to the Helix 2 insert clade	-	-	-	ko:K07391	-	-	-	-	ko00000	-	-	-	ChlI,Mg_chelatase,Mg_chelatase_C
JNIIIPNH_00186	1205753.A989_12512	1.73e-40	135	COG2960@1|root,COG2960@2|Bacteria,1N7AH@1224|Proteobacteria,1SCH1@1236|Gammaproteobacteria,1X86Q@135614|Xanthomonadales	135614|Xanthomonadales	S	protein conserved in bacteria	-	-	-	ko:K09806	-	-	-	-	ko00000	-	-	-	BMFP
JNIIIPNH_00187	1118235.CAJH01000042_gene2708	8.25e-69	208	COG0347@1|root,COG0347@2|Bacteria,1RGWK@1224|Proteobacteria,1S67I@1236|Gammaproteobacteria,1X6VI@135614|Xanthomonadales	135614|Xanthomonadales	K	at high nitrogen levels P-II prevents the phosphorylation of NR-I, the transcriptional activator of the glutamine synthetase gene (glnA)	glnB2	-	-	ko:K04751,ko:K04752	ko02020,map02020	-	-	-	ko00000,ko00001	-	-	-	P-II
JNIIIPNH_00188	522373.Smlt1378	5.8e-23	93.6	2EMI0@1|root,33F6M@2|Bacteria,1NIN5@1224|Proteobacteria,1T10C@1236|Gammaproteobacteria,1X8QM@135614|Xanthomonadales	135614|Xanthomonadales	-	-	-	-	-	-	-	-	-	-	-	-	-	-	-
JNIIIPNH_00189	1192034.CAP_2692	4.09e-102	322	COG0457@1|root,COG1680@1|root,COG0457@2|Bacteria,COG1680@2|Bacteria,1MVPR@1224|Proteobacteria,4396X@68525|delta/epsilon subdivisions,2X4DR@28221|Deltaproteobacteria,2YYTQ@29|Myxococcales	28221|Deltaproteobacteria	V	Beta-lactamase	-	-	-	-	-	-	-	-	-	-	-	-	Beta-lactamase,TPR_2
JNIIIPNH_00190	1045855.DSC_00120	3.64e-191	532	COG0421@1|root,COG0421@2|Bacteria,1MVV5@1224|Proteobacteria,1RMUT@1236|Gammaproteobacteria,1X3K2@135614|Xanthomonadales	135614|Xanthomonadales	E	Catalyzes the irreversible transfer of a propylamine group from the amino donor S-adenosylmethioninamine (decarboxy- AdoMet) to putrescine (1,4-diaminobutane) to yield spermidine	speE	GO:0003674,GO:0003824,GO:0004766,GO:0005575,GO:0005622,GO:0005623,GO:0005737,GO:0005829,GO:0006576,GO:0006595,GO:0006596,GO:0006807,GO:0008150,GO:0008152,GO:0008216,GO:0008295,GO:0009058,GO:0009308,GO:0009309,GO:0009987,GO:0016740,GO:0016765,GO:0034641,GO:0042401,GO:0044106,GO:0044237,GO:0044249,GO:0044271,GO:0044424,GO:0044444,GO:0044464,GO:0071704,GO:0097164,GO:1901564,GO:1901566,GO:1901576	2.5.1.16	ko:K00797	ko00270,ko00330,ko00410,ko00480,ko01100,map00270,map00330,map00410,map00480,map01100	M00034,M00133	R01920,R02869,R08359	RC00021,RC00053	ko00000,ko00001,ko00002,ko01000	-	-	-	Spermine_synt_N,Spermine_synth
JNIIIPNH_00191	1429851.X548_17615	0	1149	COG1166@1|root,COG1166@2|Bacteria,1MU80@1224|Proteobacteria,1RP2J@1236|Gammaproteobacteria,1X30I@135614|Xanthomonadales	135614|Xanthomonadales	H	Catalyzes the biosynthesis of agmatine from arginine	speA	-	4.1.1.19	ko:K01585	ko00330,ko01100,map00330,map01100	M00133	R00566	RC00299	ko00000,ko00001,ko00002,ko01000	-	-	-	Orn_Arg_deC_N
JNIIIPNH_00192	391008.Smal_0278	3.08e-147	418	COG4221@1|root,COG4221@2|Bacteria,1MUF8@1224|Proteobacteria,1RMKM@1236|Gammaproteobacteria,1X40Q@135614|Xanthomonadales	135614|Xanthomonadales	S	Belongs to the short-chain dehydrogenases reductases (SDR) family	-	-	1.1.1.276,1.1.1.381	ko:K05886,ko:K16066	ko00240,ko00260,ko01100,map00240,map00260,map01100	-	R09289,R10851,R10852	RC00087,RC00525,RC03288	ko00000,ko00001,ko01000	-	-	-	adh_short
JNIIIPNH_00193	1429851.X548_20725	6.69e-72	230	COG3087@1|root,COG3087@2|Bacteria,1MYFG@1224|Proteobacteria,1SD3J@1236|Gammaproteobacteria,1X471@135614|Xanthomonadales	135614|Xanthomonadales	D	Cell division protein	-	-	-	-	-	-	-	-	-	-	-	-	SPOR
JNIIIPNH_00194	391008.Smal_0280	0	953	COG0018@1|root,COG0018@2|Bacteria,1MU4J@1224|Proteobacteria,1RPRC@1236|Gammaproteobacteria,1X30N@135614|Xanthomonadales	135614|Xanthomonadales	J	Catalyzes a two-step reaction, first charging an arginine molecule by linking its carboxyl group to the alpha-phosphate of ATP, followed by transfer of the aminoacyl-adenylate to its tRNA	argS	GO:0003674,GO:0003824,GO:0004812,GO:0004814,GO:0005575,GO:0005622,GO:0005623,GO:0005737,GO:0006082,GO:0006139,GO:0006399,GO:0006412,GO:0006418,GO:0006420,GO:0006518,GO:0006520,GO:0006725,GO:0006807,GO:0008150,GO:0008152,GO:0009058,GO:0009059,GO:0009987,GO:0010467,GO:0016070,GO:0016874,GO:0016875,GO:0019538,GO:0019752,GO:0034641,GO:0034645,GO:0034660,GO:0043038,GO:0043039,GO:0043043,GO:0043170,GO:…	6.1.1.19	ko:K01887	ko00970,map00970	M00359,M00360	R03646	RC00055,RC00523	ko00000,ko00001,ko00002,ko01000,ko01007,ko03016,ko03029	-	-	-	Arg_tRNA_synt_N,DALR_1,tRNA-synt_1d
JNIIIPNH_00195	1205753.A989_12614	3.42e-122	352	COG2003@1|root,COG2003@2|Bacteria,1MXZ5@1224|Proteobacteria,1RP86@1236|Gammaproteobacteria,1X4CG@135614|Xanthomonadales	135614|Xanthomonadales	E	Belongs to the UPF0758 family	radC	-	-	ko:K03630	-	-	-	-	ko00000	-	-	-	RadC
JNIIIPNH_00196	1118235.CAJH01000023_gene1499	4.69e-239	664	COG0452@1|root,COG0452@2|Bacteria,1MVQP@1224|Proteobacteria,1RMKQ@1236|Gammaproteobacteria,1X3EH@135614|Xanthomonadales	135614|Xanthomonadales	H	Catalyzes two steps in the biosynthesis of coenzyme A. In the first step cysteine is conjugated to 4'-phosphopantothenate to form 4-phosphopantothenoylcysteine, in the latter compound is decarboxylated to form 4'-phosphopantotheine	dfp	-	4.1.1.36,6.3.2.5	ko:K13038	ko00770,ko01100,map00770,map01100	M00120	R03269,R04231	RC00064,RC00090,RC00822	ko00000,ko00001,ko00002,ko01000	-	-	-	DFP,Flavoprotein
JNIIIPNH_00197	1219375.CM002139_gene3779	1.28e-93	275	COG0756@1|root,COG0756@2|Bacteria,1RA7P@1224|Proteobacteria,1S233@1236|Gammaproteobacteria,1X61M@135614|Xanthomonadales	135614|Xanthomonadales	F	This enzyme is involved in nucleotide metabolism it produces dUMP, the immediate precursor of thymidine nucleotides and it decreases the intracellular concentration of dUTP so that uracil cannot be incorporated into DNA	dut	GO:0000287,GO:0003674,GO:0003824,GO:0004170,GO:0005488,GO:0006139,GO:0006220,GO:0006221,GO:0006226,GO:0006244,GO:0006725,GO:0006753,GO:0006793,GO:0006796,GO:0006807,GO:0008150,GO:0008152,GO:0009056,GO:0009058,GO:0009117,GO:0009123,GO:0009124,GO:0009129,GO:0009130,GO:0009141,GO:0009143,GO:0009147,GO:0009149,GO:0009157,GO:0009162,GO:0009165,GO:0009166,GO:0009176,GO:0009177,GO:0009200,GO:0009204,GO:…	3.6.1.23	ko:K01520	ko00240,ko00983,ko01100,map00240,map00983,map01100	M00053	R02100,R11896	RC00002	ko00000,ko00001,ko00002,ko01000,ko03400	-	-	-	dUTPase
JNIIIPNH_00198	1118235.CAJH01000023_gene1497	0	1015	COG1109@1|root,COG1109@2|Bacteria,1MUA5@1224|Proteobacteria,1RMU8@1236|Gammaproteobacteria,1X4Z1@135614|Xanthomonadales	135614|Xanthomonadales	G	phosphomannomutase	-	-	5.4.2.2,5.4.2.8	ko:K15778	ko00010,ko00030,ko00051,ko00052,ko00230,ko00500,ko00520,ko00521,ko01100,ko01110,ko01120,ko01130,map00010,map00030,map00051,map00052,map00230,map00500,map00520,map00521,map01100,map01110,map01120,map01130	M00114	R00959,R01057,R01818,R08639	RC00408	ko00000,ko00001,ko00002,ko01000	-	-	-	PGM_PMM_I,PGM_PMM_II,PGM_PMM_III,PGM_PMM_IV
JNIIIPNH_00199	1118235.CAJH01000023_gene1496	1.97e-134	384	COG0745@1|root,COG0745@2|Bacteria,1MWZ5@1224|Proteobacteria,1RNY2@1236|Gammaproteobacteria,1X4EK@135614|Xanthomonadales	135614|Xanthomonadales	T	regulator	kdpE	-	-	ko:K07667	ko02020,ko02024,map02020,map02024	M00454	-	-	ko00000,ko00001,ko00002,ko02022	-	-	-	Response_reg,Trans_reg_C
JNIIIPNH_00200	1118235.CAJH01000023_gene1495	0	1415	COG0642@1|root,COG2205@2|Bacteria,1MUZQ@1224|Proteobacteria,1RMZT@1236|Gammaproteobacteria,1X3FI@135614|Xanthomonadales	135614|Xanthomonadales	T	Histidine kinase	kdpD	-	2.7.13.3	ko:K07646	ko02020,map02020	M00454	-	-	ko00000,ko00001,ko00002,ko01000,ko01001,ko02022	-	-	-	DUF4118,GAF_3,HATPase_c,HisKA,KdpD,Usp
JNIIIPNH_00201	391008.Smal_0289	4.72e-78	239	COG2156@1|root,COG2156@2|Bacteria,1RABG@1224|Proteobacteria,1S2B0@1236|Gammaproteobacteria,1X6DA@135614|Xanthomonadales	135614|Xanthomonadales	P	Part of the high-affinity ATP-driven potassium transport (or Kdp) system, which catalyzes the hydrolysis of ATP coupled with the electrogenic transport of potassium into the cytoplasm. This subunit acts as a catalytic chaperone that increases the ATP- binding affinity of the ATP-hydrolyzing subunit KdpB by the formation of a transient KdpB KdpC ATP ternary complex	kdpC	-	3.6.3.12	ko:K01548	ko02020,map02020	-	-	-	ko00000,ko00001,ko01000	3.A.3.7	-	-	KdpC
JNIIIPNH_00202	522373.Smlt0407	0	1092	COG2216@1|root,COG2216@2|Bacteria,1MU7D@1224|Proteobacteria,1RPPF@1236|Gammaproteobacteria,1X2YJ@135614|Xanthomonadales	135614|Xanthomonadales	P	Part of the high-affinity ATP-driven potassium transport (or Kdp) system, which catalyzes the hydrolysis of ATP coupled with the electrogenic transport of potassium into the cytoplasm. This subunit is responsible for energy coupling to the transport system	kdpB	-	3.6.3.12	ko:K01547	ko02020,map02020	-	-	-	ko00000,ko00001,ko01000	3.A.3.7	-	-	E1-E2_ATPase,Hydrolase
JNIIIPNH_00203	522373.Smlt0408	0	918	COG2060@1|root,COG2060@2|Bacteria,1MV1K@1224|Proteobacteria,1RQZU@1236|Gammaproteobacteria,1X324@135614|Xanthomonadales	135614|Xanthomonadales	P	Part of the high-affinity ATP-driven potassium transport (or Kdp) system, which catalyzes the hydrolysis of ATP coupled with the electrogenic transport of potassium into the cytoplasm. This subunit binds and transports the potassium across the cytoplasmic membrane	kdpA	-	3.6.3.12	ko:K01546	ko02020,map02020	-	-	-	ko00000,ko00001,ko01000	3.A.3.7	-	-	KdpA
JNIIIPNH_00205	454957.IA64_01340	3.63e-72	226	2DNSW@1|root,32YYW@2|Bacteria,1NA4R@1224|Proteobacteria,1SD08@1236|Gammaproteobacteria,1XD7J@135614|Xanthomonadales	135614|Xanthomonadales	-	-	-	-	-	-	-	-	-	-	-	-	-	-	-
JNIIIPNH_00206	925775.XVE_3747	2.74e-121	350	COG0461@1|root,COG0461@2|Bacteria,1MW6F@1224|Proteobacteria,1RQYG@1236|Gammaproteobacteria,1X3TD@135614|Xanthomonadales	135614|Xanthomonadales	F	Catalyzes the transfer of a ribosyl phosphate group from 5-phosphoribose 1-diphosphate to orotate, leading to the formation of orotidine monophosphate (OMP)	pyrE	-	2.4.2.10	ko:K00762	ko00240,ko01100,map00240,map01100	M00051	R01870	RC00611	ko00000,ko00001,ko00002,ko01000	-	-	-	Pribosyltran
JNIIIPNH_00207	522373.Smlt0412	1.73e-177	496	COG0708@1|root,COG0708@2|Bacteria,1MVII@1224|Proteobacteria,1RN4H@1236|Gammaproteobacteria,1X301@135614|Xanthomonadales	135614|Xanthomonadales	L	DNA-(Apurinic or apyrimidinic site) lyase	exoA	-	3.1.11.2	ko:K01142	ko03410,map03410	-	-	-	ko00000,ko00001,ko01000,ko03400	-	-	-	Exo_endo_phos
JNIIIPNH_00208	1444770.AF72_11235	3.42e-241	677	COG2211@1|root,COG2211@2|Bacteria,1QTSE@1224|Proteobacteria,1T1FN@1236|Gammaproteobacteria,1XD5K@135614|Xanthomonadales	135614|Xanthomonadales	G	COG0477 Permeases of the major facilitator superfamily	-	-	-	ko:K08218	ko01501,map01501	M00628	-	-	ko00000,ko00001,ko00002,ko02000	2.A.1.25	-	-	Acatn,MFS_1
JNIIIPNH_00209	1429851.X548_20810	1.21e-31	112	29EYW@1|root,301WP@2|Bacteria,1QDFQ@1224|Proteobacteria,1T9EG@1236|Gammaproteobacteria,1X8AS@135614|Xanthomonadales	135614|Xanthomonadales	-	-	-	-	-	-	-	-	-	-	-	-	-	-	-
JNIIIPNH_00210	1118235.CAJH01000023_gene1485	8.9e-201	564	COG2377@1|root,COG2377@2|Bacteria,1MV4E@1224|Proteobacteria,1RNTZ@1236|Gammaproteobacteria,1X4BE@135614|Xanthomonadales	135614|Xanthomonadales	O	Catalyzes the specific phosphorylation of 1,6-anhydro-N- acetylmuramic acid (anhMurNAc) with the simultaneous cleavage of the 1,6-anhydro ring, generating MurNAc-6-P. Is required for the utilization of anhMurNAc either imported from the medium or derived from its own cell wall murein, and thus plays a role in cell wall recycling	anmK	-	2.7.1.170	ko:K09001	-	-	-	-	ko00000,ko01000	-	-	-	AnmK
JNIIIPNH_00211	391008.Smal_0299	4.96e-281	776	COG0739@1|root,COG0739@2|Bacteria,1MVTF@1224|Proteobacteria,1RM7S@1236|Gammaproteobacteria,1X3R2@135614|Xanthomonadales	135614|Xanthomonadales	M	membrane	-	-	-	-	-	-	-	-	-	-	-	-	OapA,Peptidase_M23
JNIIIPNH_00212	1118235.CAJH01000023_gene1483	2.35e-261	720	COG0162@1|root,COG0162@2|Bacteria,1MVUQ@1224|Proteobacteria,1RPKC@1236|Gammaproteobacteria,1X3S4@135614|Xanthomonadales	135614|Xanthomonadales	J	Catalyzes the attachment of tyrosine to tRNA(Tyr) in a two-step reaction tyrosine is first activated by ATP to form Tyr- AMP and then transferred to the acceptor end of tRNA(Tyr)	tyrS	GO:0003674,GO:0003824,GO:0004812,GO:0004831,GO:0005575,GO:0005622,GO:0005623,GO:0005737,GO:0005829,GO:0006082,GO:0006139,GO:0006399,GO:0006520,GO:0006725,GO:0006807,GO:0008150,GO:0008152,GO:0009987,GO:0016070,GO:0016874,GO:0016875,GO:0019752,GO:0034641,GO:0034660,GO:0043038,GO:0043039,GO:0043170,GO:0043436,GO:0044237,GO:0044238,GO:0044281,GO:0044424,GO:0044444,GO:0044464,GO:0046483,GO:0071704,GO:…	6.1.1.1	ko:K01866	ko00970,map00970	M00359,M00360	R02918	RC00055,RC00523	ko00000,ko00001,ko00002,ko01000,ko01007,ko03016,ko03029	-	-	-	S4,tRNA-synt_1b
JNIIIPNH_00218	1429851.X548_00020	0	903	COG2234@1|root,COG2234@2|Bacteria,1MV86@1224|Proteobacteria,1RNNQ@1236|Gammaproteobacteria,1X4D8@135614|Xanthomonadales	135614|Xanthomonadales	S	aminopeptidase	-	-	-	-	-	-	-	-	-	-	-	-	PA,Peptidase_M28
JNIIIPNH_00219	1118235.CAJH01000061_gene3451	1.8e-24	103	COG3595@1|root,COG3595@2|Bacteria,1N10U@1224|Proteobacteria,1S8T2@1236|Gammaproteobacteria,1X5XN@135614|Xanthomonadales	135614|Xanthomonadales	-	-	-	-	-	-	-	-	-	-	-	-	-	-	-
JNIIIPNH_00220	1118235.CAJH01000061_gene3450	2e-153	448	COG4942@1|root,COG4942@2|Bacteria,1MY3E@1224|Proteobacteria,1RPQP@1236|Gammaproteobacteria,1X50B@135614|Xanthomonadales	135614|Xanthomonadales	D	Peptidase M23	-	-	-	-	-	-	-	-	-	-	-	-	Peptidase_M23
JNIIIPNH_00221	522373.Smlt0421	1.82e-223	629	COG0793@1|root,COG0793@2|Bacteria,1MU39@1224|Proteobacteria,1RMSR@1236|Gammaproteobacteria,1X36C@135614|Xanthomonadales	135614|Xanthomonadales	M	Belongs to the peptidase S41A family	ctp	-	3.4.21.102	ko:K03797	-	-	-	-	ko00000,ko01000,ko01002	-	-	-	PDZ_2,Peptidase_S41
JNIIIPNH_00222	340.xcc-b100_0021	2.85e-62	191	COG4517@1|root,COG4517@2|Bacteria,1MZJX@1224|Proteobacteria,1S95D@1236|Gammaproteobacteria,1X6Z5@135614|Xanthomonadales	135614|Xanthomonadales	S	Domain of unknown function (DUF1820)	-	-	-	-	-	-	-	-	-	-	-	-	DUF1820
JNIIIPNH_00223	1429851.X548_00040	2.07e-142	404	COG0705@1|root,COG0705@2|Bacteria,1N1S0@1224|Proteobacteria,1SD36@1236|Gammaproteobacteria,1XCM7@135614|Xanthomonadales	135614|Xanthomonadales	S	membrane	-	-	-	-	-	-	-	-	-	-	-	-	Rhomboid
JNIIIPNH_00224	1123377.AUIV01000003_gene1762	6.53e-263	728	COG2067@1|root,COG2067@2|Bacteria,1MUU4@1224|Proteobacteria,1RQZJ@1236|Gammaproteobacteria,1X3FX@135614|Xanthomonadales	135614|Xanthomonadales	I	Long-chain fatty acid transport protein	fadL	-	-	ko:K06076	-	-	-	-	ko00000,ko02000	1.B.9	-	-	Toluene_X
JNIIIPNH_00225	391008.Smal_0307	2.72e-130	371	COG3201@1|root,COG3201@2|Bacteria,1MXN4@1224|Proteobacteria,1RMZE@1236|Gammaproteobacteria,1X6KQ@135614|Xanthomonadales	135614|Xanthomonadales	H	Nicotinamide mononucleotide transporter	-	-	-	ko:K03811	-	-	-	-	ko00000,ko02000	4.B.1.1	-	-	NMN_transporter
JNIIIPNH_00226	1118235.CAJH01000061_gene3444	0	1815	COG0506@1|root,COG4230@1|root,COG0506@2|Bacteria,COG4230@2|Bacteria,1MV93@1224|Proteobacteria,1RN48@1236|Gammaproteobacteria,1X36U@135614|Xanthomonadales	135614|Xanthomonadales	CE	Oxidizes proline to glutamate for use as a carbon and nitrogen source	putA	-	1.2.1.88,1.5.5.2	ko:K13821	ko00250,ko00330,ko01100,ko01110,ko01130,map00250,map00330,map01100,map01110,map01130	-	R00245,R00707,R00708,R01253,R04444,R04445,R05051	RC00080,RC00083,RC00216,RC00242,RC00255	ko00000,ko00001,ko01000,ko03000	-	-	-	Aldedh,Pro_dh,Pro_dh-DNA_bdg
JNIIIPNH_00227	380358.XALC_0399	7.89e-61	192	COG5488@1|root,COG5488@2|Bacteria,1RGEC@1224|Proteobacteria,1T7Q3@1236|Gammaproteobacteria,1X7QB@135614|Xanthomonadales	135614|Xanthomonadales	S	Integral membrane protein (DUF2244)	-	-	-	-	-	-	-	-	-	-	-	-	DUF2244
JNIIIPNH_00228	522373.Smlt0428	2.15e-161	459	COG1622@1|root,COG1622@2|Bacteria,1MWHZ@1224|Proteobacteria,1RP4H@1236|Gammaproteobacteria,1X3IF@135614|Xanthomonadales	135614|Xanthomonadales	C	Subunits I and II form the functional core of the enzyme complex. Electrons originating in cytochrome c are transferred via heme a and Cu(A) to the binuclear center formed by heme a3 and Cu(B)	ctaC	-	1.9.3.1	ko:K02275	ko00190,ko01100,map00190,map01100	M00155	R00081	RC00016	ko00000,ko00001,ko00002,ko01000	3.D.4.2,3.D.4.4,3.D.4.6	-	-	COX2,COX2_TM,Cytochrome_CBB3
JNIIIPNH_00229	317013.NY99_18765	0	1013	COG0843@1|root,COG0843@2|Bacteria,1MU7S@1224|Proteobacteria,1RPC3@1236|Gammaproteobacteria,1X34C@135614|Xanthomonadales	135614|Xanthomonadales	C	Cytochrome c oxidase is the component of the respiratory chain that catalyzes the reduction of oxygen to water. Subunits 1- 3 form the functional core of the enzyme complex. CO I is the catalytic subunit of the enzyme. Electrons originating in cytochrome c are transferred via the copper A center of subunit 2 and heme A of subunit 1 to the bimetallic center formed by heme A3 and copper B	ctaD	-	1.9.3.1	ko:K02274	ko00190,ko01100,map00190,map01100	M00155	R00081	RC00016	ko00000,ko00001,ko00002,ko01000	3.D.4.2,3.D.4.3,3.D.4.4,3.D.4.6	-	-	COX1
JNIIIPNH_00231	1118235.CAJH01000061_gene3439	1.63e-106	310	COG3175@1|root,COG3175@2|Bacteria,1RDTU@1224|Proteobacteria,1S5XA@1236|Gammaproteobacteria,1X5Z6@135614|Xanthomonadales	135614|Xanthomonadales	O	cytochrome c oxidase assembly protein	cox11	-	-	ko:K02258	ko00190,ko01100,ko04714,map00190,map01100,map04714	M00154	-	-	ko00000,ko00001,ko00002,ko03029	3.D.4.8	-	-	CtaG_Cox11
JNIIIPNH_00232	1219375.CM002139_gene3732	9.87e-185	516	COG1845@1|root,COG1845@2|Bacteria,1MUCK@1224|Proteobacteria,1RN9D@1236|Gammaproteobacteria,1X3ZT@135614|Xanthomonadales	135614|Xanthomonadales	C	Heme copper-type cytochrome quinol oxidase subunit 3	cox3	-	1.9.3.1	ko:K02276	ko00190,ko01100,map00190,map01100	M00155	R00081	RC00016	ko00000,ko00001,ko00002,ko01000	3.D.4.4,3.D.4.6	-	-	COX3
JNIIIPNH_00233	1118235.CAJH01000061_gene3437	1.78e-38	129	2EGIJ@1|root,33AAQ@2|Bacteria,1NH9B@1224|Proteobacteria,1SGKJ@1236|Gammaproteobacteria,1X89Z@135614|Xanthomonadales	135614|Xanthomonadales	S	Protein of unknown function (DUF2909)	VL23_10685	-	-	-	-	-	-	-	-	-	-	-	DUF2909
JNIIIPNH_00234	1118235.CAJH01000061_gene3436	9.9e-90	271	COG3346@1|root,COG3346@2|Bacteria,1MZUH@1224|Proteobacteria,1S8S0@1236|Gammaproteobacteria,1X6QG@135614|Xanthomonadales	135614|Xanthomonadales	S	SURF1-like protein	-	-	-	-	-	-	-	-	-	-	-	-	SURF1
JNIIIPNH_00235	1429851.X548_00110	6.18e-86	258	COG1999@1|root,COG1999@2|Bacteria,1NHSQ@1224|Proteobacteria,1SHS6@1236|Gammaproteobacteria,1XCN2@135614|Xanthomonadales	135614|Xanthomonadales	S	signal sequence binding	-	-	-	-	-	-	-	-	-	-	-	-	-
JNIIIPNH_00236	1118235.CAJH01000061_gene3434	2.78e-220	615	COG1612@1|root,COG1612@2|Bacteria,1MVJ4@1224|Proteobacteria,1RQWB@1236|Gammaproteobacteria,1X432@135614|Xanthomonadales	135614|Xanthomonadales	O	cytochrome oxidase assembly	-	-	-	ko:K02259	ko00190,ko00860,ko01100,ko01110,ko02020,ko04714,map00190,map00860,map01100,map01110,map02020,map04714	M00154	R07412	RC00769	ko00000,ko00001,ko00002,ko03029	3.D.4.4	-	-	COX15-CtaA
JNIIIPNH_00237	1118235.CAJH01000061_gene3433	4.84e-172	484	COG0109@1|root,COG0109@2|Bacteria,1MW3S@1224|Proteobacteria,1RNHC@1236|Gammaproteobacteria,1X3GV@135614|Xanthomonadales	135614|Xanthomonadales	O	Converts heme B (protoheme IX) to heme O by substitution of the vinyl group on carbon 2 of heme B porphyrin ring with a hydroxyethyl farnesyl side group	cyoE	GO:0003674,GO:0003824,GO:0004311,GO:0004659,GO:0005575,GO:0005623,GO:0005886,GO:0006091,GO:0006725,GO:0006778,GO:0006779,GO:0006783,GO:0006807,GO:0008150,GO:0008152,GO:0009058,GO:0009987,GO:0015980,GO:0016020,GO:0016740,GO:0016765,GO:0018130,GO:0019438,GO:0033013,GO:0033014,GO:0034641,GO:0042168,GO:0042440,GO:0044237,GO:0044249,GO:0044271,GO:0044464,GO:0045333,GO:0046148,GO:0046483,GO:0051186,GO:…	2.5.1.141	ko:K02257	ko00190,ko00860,ko01100,ko01110,ko04714,map00190,map00860,map01100,map01110,map04714	M00154	R07411	RC01786	ko00000,ko00001,ko00002,ko01000,ko01006,ko03029	-	-	-	UbiA
JNIIIPNH_00238	522373.Smlt0439	3.56e-186	523	COG0385@1|root,COG0385@2|Bacteria,1MUMM@1224|Proteobacteria,1RN2S@1236|Gammaproteobacteria,1X4H2@135614|Xanthomonadales	135614|Xanthomonadales	S	Bile acid	-	-	-	ko:K14347	-	-	-	-	ko00000,ko02000,ko04147	2.A.93.1	-	-	SBF_like
JNIIIPNH_00239	1118235.CAJH01000061_gene3430	8.66e-52	170	COG3453@1|root,COG3453@2|Bacteria,1N919@1224|Proteobacteria,1SEMT@1236|Gammaproteobacteria,1X8A2@135614|Xanthomonadales	135614|Xanthomonadales	S	Putative phosphatase (DUF442)	-	-	-	-	-	-	-	-	-	-	-	-	DUF442
JNIIIPNH_00240	1118235.CAJH01000061_gene3429	0	995	COG0358@1|root,COG0358@2|Bacteria,1MUHC@1224|Proteobacteria,1RMGA@1236|Gammaproteobacteria,1X4K0@135614|Xanthomonadales	135614|Xanthomonadales	L	RNA polymerase that catalyzes the synthesis of short RNA molecules used as primers for DNA polymerase during DNA replication	dnaG	-	-	ko:K02316	ko03030,map03030	-	-	-	ko00000,ko00001,ko01000,ko03032	-	-	-	DnaB_bind,DnaG_DnaB_bind,Toprim_2,Toprim_4,Toprim_N,zf-CHC2
JNIIIPNH_00241	1131451.O1K_10537	3.31e-136	394	COG1295@1|root,COG1295@2|Bacteria,1R9UY@1224|Proteobacteria,1S11F@1236|Gammaproteobacteria,1X5IZ@135614|Xanthomonadales	135614|Xanthomonadales	S	BrkB protein	-	-	-	ko:K07058	-	-	-	-	ko00000	-	-	-	Virul_fac_BrkB
JNIIIPNH_00242	863365.XHC_3966	5.22e-80	239	COG1610@1|root,COG1610@2|Bacteria,1RGZS@1224|Proteobacteria,1S61A@1236|Gammaproteobacteria,1X6H1@135614|Xanthomonadales	135614|Xanthomonadales	S	Glutamyl-tRNA amidotransferase	-	-	-	ko:K09117	-	-	-	-	ko00000	-	-	-	YqeY
JNIIIPNH_00243	1045855.DSC_15275	2.01e-39	131	COG0828@1|root,COG0828@2|Bacteria,1MZCC@1224|Proteobacteria,1S8QZ@1236|Gammaproteobacteria,1X7FD@135614|Xanthomonadales	135614|Xanthomonadales	J	Belongs to the bacterial ribosomal protein bS21 family	rpsU	GO:0005575,GO:0005622,GO:0005623,GO:0005737,GO:0005840,GO:0032991,GO:0043226,GO:0043228,GO:0043229,GO:0043232,GO:0044391,GO:0044422,GO:0044424,GO:0044444,GO:0044446,GO:0044464,GO:1990904	-	ko:K02970	ko03010,map03010	M00178	-	-	br01610,ko00000,ko00001,ko00002,ko03011	-	-	-	Ribosomal_S21
JNIIIPNH_00244	190486.XAC3871	3.4e-217	604	COG0533@1|root,COG0533@2|Bacteria,1MU6S@1224|Proteobacteria,1RN8M@1236|Gammaproteobacteria,1X4QH@135614|Xanthomonadales	135614|Xanthomonadales	O	Required for the formation of a threonylcarbamoyl group on adenosine at position 37 (t(6)A37) in tRNAs that read codons beginning with adenine. Is involved in the transfer of the threonylcarbamoyl moiety of threonylcarbamoyl-AMP (TC-AMP) to the N6 group of A37, together with TsaE and TsaB. TsaD likely plays a direct catalytic role in this reaction	tsaD	GO:0000408,GO:0002949,GO:0005575,GO:0005622,GO:0005623,GO:0006139,GO:0006396,GO:0006399,GO:0006400,GO:0006725,GO:0006807,GO:0008033,GO:0008150,GO:0008152,GO:0009451,GO:0009987,GO:0010467,GO:0016070,GO:0032991,GO:0034470,GO:0034641,GO:0034660,GO:0043170,GO:0043412,GO:0044237,GO:0044238,GO:0044424,GO:0044464,GO:0046483,GO:0070525,GO:0071704,GO:0090304,GO:1901360	2.3.1.234	ko:K01409	-	-	R10648	RC00070,RC00416	ko00000,ko01000,ko03016	-	-	-	Peptidase_M22
JNIIIPNH_00245	1131451.O1K_10517	8.59e-67	204	COG1539@1|root,COG1539@2|Bacteria,1MZ8Z@1224|Proteobacteria,1S9B2@1236|Gammaproteobacteria,1X6GF@135614|Xanthomonadales	135614|Xanthomonadales	H	Catalyzes the conversion of 7,8-dihydroneopterin to 6- hydroxymethyl-7,8-dihydropterin	folB	-	1.13.11.81,4.1.2.25,5.1.99.8	ko:K01633	ko00790,ko01100,map00790,map01100	M00126,M00840	R03504,R11037,R11073	RC00721,RC00943,RC01479,RC03333,RC03334	ko00000,ko00001,ko00002,ko01000	-	-	-	FolB
JNIIIPNH_00246	522373.Smlt0448	7.82e-248	687	COG0668@1|root,COG0668@2|Bacteria,1MVX9@1224|Proteobacteria,1RNBM@1236|Gammaproteobacteria,1X4IC@135614|Xanthomonadales	135614|Xanthomonadales	M	mechanosensitive ion channel	-	-	-	ko:K16053	-	-	-	-	ko00000,ko02000	1.A.23.4.5	-	-	MS_channel
JNIIIPNH_00247	1118235.CAJH01000061_gene3420	0	1160	COG1472@1|root,COG1472@2|Bacteria,1MVIV@1224|Proteobacteria,1RMA0@1236|Gammaproteobacteria,1X4AX@135614|Xanthomonadales	135614|Xanthomonadales	G	Belongs to the glycosyl hydrolase 3 family	bglX	-	3.2.1.21	ko:K05349	ko00460,ko00500,ko00940,ko01100,ko01110,map00460,map00500,map00940,map01100,map01110	-	R00026,R02558,R02887,R02985,R03527,R04949,R04998,R10035,R10039,R10040	RC00049,RC00059,RC00171,RC00262,RC00397,RC00451,RC00714,RC00746,RC01248	ko00000,ko00001,ko01000	-	GH3	-	Fn3-like,Glyco_hydro_3,Glyco_hydro_3_C
JNIIIPNH_00248	454957.IA64_17260	1.36e-44	151	2DUZZ@1|root,32UY8@2|Bacteria,1P65Z@1224|Proteobacteria,1SVAZ@1236|Gammaproteobacteria,1X7MJ@135614|Xanthomonadales	135614|Xanthomonadales	-	-	-	-	-	-	-	-	-	-	-	-	-	-	-
JNIIIPNH_00249	1118235.CAJH01000061_gene3418	1.38e-211	592	COG2133@1|root,COG2133@2|Bacteria,1MV2E@1224|Proteobacteria,1RNGN@1236|Gammaproteobacteria,1X362@135614|Xanthomonadales	135614|Xanthomonadales	G	Dehydrogenase	yliI	-	-	-	-	-	-	-	-	-	-	-	GSDH
JNIIIPNH_00250	935863.AWZR01000010_gene768	1.44e-161	468	COG1301@1|root,COG1301@2|Bacteria,1MU0Q@1224|Proteobacteria,1RMEN@1236|Gammaproteobacteria,1X4X4@135614|Xanthomonadales	135614|Xanthomonadales	C	Belongs to the dicarboxylate amino acid cation symporter (DAACS) (TC 2.A.23) family	-	-	-	-	-	-	-	-	-	-	-	-	SDF
JNIIIPNH_00251	1118235.CAJH01000061_gene3415	3.85e-119	347	COG3786@1|root,COG3786@2|Bacteria,1RH22@1224|Proteobacteria,1S2SR@1236|Gammaproteobacteria,1X5KP@135614|Xanthomonadales	135614|Xanthomonadales	S	protein conserved in bacteria	-	-	-	-	-	-	-	-	-	-	-	-	YkuD
JNIIIPNH_00252	1118235.CAJH01000061_gene3414	2.48e-151	431	COG1737@1|root,COG1737@2|Bacteria,1ND5W@1224|Proteobacteria,1RNCI@1236|Gammaproteobacteria,1X4CE@135614|Xanthomonadales	135614|Xanthomonadales	K	Transcriptional regulator	-	-	-	-	-	-	-	-	-	-	-	-	HTH_6,SIS
JNIIIPNH_00254	1118235.CAJH01000061_gene3413	4.7e-230	637	COG4948@1|root,COG4948@2|Bacteria,1MU8R@1224|Proteobacteria,1RNM4@1236|Gammaproteobacteria,1X35B@135614|Xanthomonadales	135614|Xanthomonadales	M	Belongs to the mandelate racemase muconate lactonizing enzyme family	-	-	5.1.1.20	ko:K19802	-	-	R10938	RC03309	ko00000,ko01000	-	-	-	MR_MLE_C,MR_MLE_N
JNIIIPNH_00255	1118235.CAJH01000061_gene3412	2.49e-240	672	COG0791@1|root,COG0791@2|Bacteria,1R45H@1224|Proteobacteria,1RZDR@1236|Gammaproteobacteria,1X5RQ@135614|Xanthomonadales	135614|Xanthomonadales	M	COG0791 Cell wall-associated hydrolases (invasion-associated proteins)	-	-	-	-	-	-	-	-	-	-	-	-	NLPC_P60,SH3_6,SH3_7
JNIIIPNH_00256	1118235.CAJH01000061_gene3411	2.34e-237	664	COG1305@1|root,COG1305@2|Bacteria,1R72E@1224|Proteobacteria,1S1BR@1236|Gammaproteobacteria,1X3JE@135614|Xanthomonadales	135614|Xanthomonadales	E	transglutaminase	-	-	-	-	-	-	-	-	-	-	-	-	Transglut_core
JNIIIPNH_00257	1122185.N792_07720	0	1533	COG1629@1|root,COG4771@2|Bacteria,1MW4X@1224|Proteobacteria,1RPVY@1236|Gammaproteobacteria,1X48Y@135614|Xanthomonadales	135614|Xanthomonadales	P	Outer membrane receptor	-	-	-	-	-	-	-	-	-	-	-	-	CarboxypepD_reg,Plug,TonB_dep_Rec
JNIIIPNH_00258	1123377.AUIV01000014_gene474	7.17e-229	639	COG0019@1|root,COG0019@2|Bacteria,1MUA6@1224|Proteobacteria,1RMI2@1236|Gammaproteobacteria,1XCI1@135614|Xanthomonadales	135614|Xanthomonadales	E	Specifically catalyzes the decarboxylation of meso- diaminopimelate (meso-DAP) to L-lysine	lysA	-	4.1.1.20	ko:K01586	ko00300,ko01100,ko01110,ko01120,ko01130,ko01230,map00300,map01100,map01110,map01120,map01130,map01230	M00016,M00525,M00526,M00527	R00451	RC00299	ko00000,ko00001,ko00002,ko01000	-	-	-	Orn_Arg_deC_N,Orn_DAP_Arg_deC
JNIIIPNH_00259	1211114.ALIP01000135_gene1113	3.48e-102	305	COG3023@1|root,COG3023@2|Bacteria,1RDHU@1224|Proteobacteria,1RMDN@1236|Gammaproteobacteria,1XCKJ@135614|Xanthomonadales	135614|Xanthomonadales	V	N-acetylmuramoyl-L-alanine amidase	-	-	3.5.1.28	ko:K01447	-	-	R04112	RC00064,RC00141	ko00000,ko01000	-	-	-	Amidase_2
JNIIIPNH_00260	1118235.CAJH01000061_gene3409	1.9e-237	669	COG1680@1|root,COG1680@2|Bacteria,1MVZN@1224|Proteobacteria,1RP0R@1236|Gammaproteobacteria,1X45H@135614|Xanthomonadales	135614|Xanthomonadales	V	COG1680 Beta-lactamase class C and other penicillin binding proteins	-	-	-	-	-	-	-	-	-	-	-	-	Beta-lactamase,DUF3471
JNIIIPNH_00261	1123377.AUIV01000005_gene1677	0	1607	COG1629@1|root,COG1629@2|Bacteria,COG4771@2|Bacteria,1MU9K@1224|Proteobacteria,1RMTG@1236|Gammaproteobacteria,1X2YV@135614|Xanthomonadales	135614|Xanthomonadales	P	receptor	-	-	-	ko:K02014	-	-	-	-	ko00000,ko02000	1.B.14	-	-	Plug,TonB_dep_Rec
JNIIIPNH_00262	1205753.A989_00415	1.71e-133	384	COG3023@1|root,COG3023@2|Bacteria,1RDHU@1224|Proteobacteria,1S3PG@1236|Gammaproteobacteria,1X3HI@135614|Xanthomonadales	135614|Xanthomonadales	V	N-acetylmuramoyl-L-alanine amidase	ampD	-	3.5.1.28	ko:K01447	-	-	R04112	RC00064,RC00141	ko00000,ko01000	-	-	-	Amidase_2
JNIIIPNH_00263	1242864.D187_001578	3.77e-179	534	COG2103@1|root,COG2103@2|Bacteria,1Q58C@1224|Proteobacteria,430SB@68525|delta/epsilon subdivisions,2WW60@28221|Deltaproteobacteria	28221|Deltaproteobacteria	S	Specifically catalyzes the cleavage of the D-lactyl ether substituent of MurNAc 6-phosphate, producing GlcNAc 6- phosphate and D-lactate	-	-	4.2.1.126	ko:K07106	ko00520,ko01100,map00520,map01100	-	R08555	RC00397,RC00746	ko00000,ko00001,ko01000	-	-	-	-
JNIIIPNH_00264	863365.XHC_2678	7.06e-102	302	COG2173@1|root,COG2173@2|Bacteria,1RENK@1224|Proteobacteria,1S3SJ@1236|Gammaproteobacteria,1X64M@135614|Xanthomonadales	135614|Xanthomonadales	M	Catalyzes hydrolysis of the D-alanyl-D-alanine dipeptide	ddpX	-	3.4.13.22	ko:K08641	ko01502,ko02020,map01502,map02020	M00651	-	-	ko00000,ko00001,ko00002,ko01000,ko01002,ko01011,ko01504	-	-	-	Peptidase_M15
JNIIIPNH_00265	1205753.A989_00445	5.1e-52	167	2CEA3@1|root,2ZDEM@2|Bacteria,1PB6T@1224|Proteobacteria,1T8CZ@1236|Gammaproteobacteria,1X7VM@135614|Xanthomonadales	135614|Xanthomonadales	-	-	-	-	-	-	-	-	-	-	-	-	-	-	-
JNIIIPNH_00266	1429851.X548_00250	3.33e-27	104	2E6AS@1|root,330YP@2|Bacteria,1NG1F@1224|Proteobacteria,1SCUW@1236|Gammaproteobacteria,1X8KB@135614|Xanthomonadales	135614|Xanthomonadales	S	EF hand	-	-	-	-	-	-	-	-	-	-	-	-	EF-hand_5
JNIIIPNH_00267	1205753.A989_00460	1.49e-125	363	COG1011@1|root,COG1011@2|Bacteria,1MX48@1224|Proteobacteria,1SNTC@1236|Gammaproteobacteria,1X3KD@135614|Xanthomonadales	135614|Xanthomonadales	S	haloacid dehalogenase	-	-	-	ko:K07025	-	-	-	-	ko00000	-	-	-	HAD_2,Hydrolase
JNIIIPNH_00268	316273.XCV3969	5.44e-62	199	2ED7H@1|root,33743@2|Bacteria,1NP9S@1224|Proteobacteria,1T8JC@1236|Gammaproteobacteria,1X7XM@135614|Xanthomonadales	135614|Xanthomonadales	-	-	-	-	-	-	-	-	-	-	-	-	-	-	-
JNIIIPNH_00269	522373.Smlt0470	2.6e-248	691	COG5383@1|root,COG5383@2|Bacteria,1P16G@1224|Proteobacteria,1RR9P@1236|Gammaproteobacteria,1X3WK@135614|Xanthomonadales	135614|Xanthomonadales	S	DUF1338	-	-	-	-	-	-	-	-	-	-	-	-	DUF1338
JNIIIPNH_00270	1205753.A989_00480	0	1476	COG0841@1|root,COG0841@2|Bacteria,1MU48@1224|Proteobacteria,1RMBN@1236|Gammaproteobacteria,1X3U5@135614|Xanthomonadales	135614|Xanthomonadales	V	Belongs to the resistance-nodulation-cell division (RND) (TC 2.A.6) family	-	-	-	ko:K07789	ko02020,map02020	M00648	-	-	ko00000,ko00001,ko00002,ko02000	2.A.6.2	-	-	ACR_tran
JNIIIPNH_00271	391008.Smal_3690	0	1592	COG0841@1|root,COG0841@2|Bacteria,1MU48@1224|Proteobacteria,1RMBN@1236|Gammaproteobacteria,1X49G@135614|Xanthomonadales	135614|Xanthomonadales	V	Belongs to the resistance-nodulation-cell division (RND) (TC 2.A.6) family	-	-	-	ko:K07788,ko:K21133	ko02020,map02020	M00648,M00822	-	-	ko00000,ko00001,ko00002,ko02000	2.A.6.2,2.A.6.2.35	-	-	ACR_tran
JNIIIPNH_00272	190486.XAC3848	8.69e-163	471	COG0845@1|root,COG0845@2|Bacteria,1MW65@1224|Proteobacteria,1RQ67@1236|Gammaproteobacteria,1X4GP@135614|Xanthomonadales	135614|Xanthomonadales	M	Belongs to the membrane fusion protein (MFP) (TC 8.A.1) family	mtrC	-	-	ko:K07799	ko02020,map02020	M00648	-	-	ko00000,ko00001,ko00002,ko02000	8.A.1	-	-	Biotin_lipoyl_2,HlyD_D23
JNIIIPNH_00273	522373.Smlt4278	4.52e-262	724	COG1473@1|root,COG1473@2|Bacteria,1MUIV@1224|Proteobacteria,1RQAM@1236|Gammaproteobacteria,1X3CG@135614|Xanthomonadales	135614|Xanthomonadales	S	N-acyl-L-amino acid amidohydrolase	amaA	-	-	ko:K01436	-	-	-	-	ko00000,ko01000,ko01002	-	-	-	M20_dimer,Peptidase_M20
JNIIIPNH_00274	522373.Smlt4277	2.37e-129	374	COG0780@1|root,COG2904@1|root,COG0780@2|Bacteria,COG2904@2|Bacteria,1MW0M@1224|Proteobacteria,1RNXM@1236|Gammaproteobacteria,1X3ZK@135614|Xanthomonadales	135614|Xanthomonadales	S	Catalyzes the NADPH-dependent reduction of 7-cyano-7- deazaguanine (preQ0) to 7-aminomethyl-7-deazaguanine (preQ1)	queF	-	1.7.1.13	ko:K06879	ko00790,ko01100,map00790,map01100	-	R07605	RC01875	ko00000,ko00001,ko01000,ko03016	-	-	-	QueF,QueF_N
JNIIIPNH_00275	522373.Smlt4276	1.18e-32	116	COG1652@1|root,COG1652@2|Bacteria,1RD8K@1224|Proteobacteria,1SGZZ@1236|Gammaproteobacteria,1XC0C@135614|Xanthomonadales	135614|Xanthomonadales	S	Lysin motif	-	-	-	-	-	-	-	-	-	-	-	-	LysM
JNIIIPNH_00276	1429851.X548_17165	2.22e-49	163	2AQTF@1|root,31G1I@2|Bacteria,1QDTY@1224|Proteobacteria,1T9Z0@1236|Gammaproteobacteria,1X8GI@135614|Xanthomonadales	135614|Xanthomonadales	-	-	-	-	-	-	-	-	-	-	-	-	-	-	-
JNIIIPNH_00277	1118235.CAJH01000019_gene1036	0	1284	COG2838@1|root,COG2838@2|Bacteria,1MV6Q@1224|Proteobacteria,1RPG4@1236|Gammaproteobacteria,1X3M6@135614|Xanthomonadales	135614|Xanthomonadales	C	NADP-specific, catalyzes the formation of 2-oxoglutarate from isocitrate or oxalosuccinate	icd	-	1.1.1.42	ko:K00031	ko00020,ko00480,ko00720,ko01100,ko01110,ko01120,ko01130,ko01200,ko01210,ko01230,ko04146,map00020,map00480,map00720,map01100,map01110,map01120,map01130,map01200,map01210,map01230,map04146	M00009,M00010,M00173,M00740	R00267,R00268,R01899	RC00001,RC00084,RC00114,RC00626,RC02801	br01601,ko00000,ko00001,ko00002,ko01000	-	-	-	IDH
JNIIIPNH_00278	391008.Smal_3679	0	887	COG4579@1|root,COG4579@2|Bacteria,1MVRB@1224|Proteobacteria,1RMC2@1236|Gammaproteobacteria,1X3M4@135614|Xanthomonadales	135614|Xanthomonadales	F	Bifunctional enzyme which can phosphorylate or dephosphorylate isocitrate dehydrogenase (IDH) on a specific serine residue. This is a regulatory mechanism which enables bacteria to bypass the Krebs cycle via the glyoxylate shunt in response to the source of carbon. When bacteria are grown on glucose, IDH is fully active and unphosphorylated, but when grown on acetate or ethanol, the activity of I…	aceK	GO:0000166,GO:0003674,GO:0003824,GO:0004672,GO:0004721,GO:0005488,GO:0005524,GO:0006464,GO:0006468,GO:0006470,GO:0006793,GO:0006796,GO:0006807,GO:0008144,GO:0008150,GO:0008152,GO:0008772,GO:0009987,GO:0016208,GO:0016301,GO:0016310,GO:0016311,GO:0016740,GO:0016772,GO:0016773,GO:0016787,GO:0016788,GO:0016791,GO:0017076,GO:0018105,GO:0018193,GO:0018209,GO:0019538,GO:0030554,GO:0032553,GO:0032555,GO:…	2.7.11.5	ko:K00906	-	-	-	-	ko00000,ko01000	-	-	-	AceK
JNIIIPNH_00279	1205753.A989_00580	8.09e-95	288	COG0810@1|root,COG0810@2|Bacteria,1PCM7@1224|Proteobacteria,1SXQ4@1236|Gammaproteobacteria,1X6J0@135614|Xanthomonadales	135614|Xanthomonadales	M	COG0810 Periplasmic protein TonB, links inner and outer membranes	-	-	-	-	-	-	-	-	-	-	-	-	TonB_C
JNIIIPNH_00280	925775.XVE_0030	1.57e-300	835	COG1158@1|root,COG1158@2|Bacteria,1MUCF@1224|Proteobacteria,1RP95@1236|Gammaproteobacteria,1X3B9@135614|Xanthomonadales	135614|Xanthomonadales	K	Facilitates transcription termination by a mechanism that involves Rho binding to the nascent RNA, activation of Rho's RNA-dependent ATPase activity, and release of the mRNA from the DNA template	rho	-	-	ko:K03628	ko03018,map03018	-	-	-	ko00000,ko00001,ko03019,ko03021	-	-	-	ATP-synt_ab,Rho_N,Rho_RNA_bind
JNIIIPNH_00281	1205753.A989_00590	5.96e-66	201	COG3118@1|root,COG3118@2|Bacteria,1MZBB@1224|Proteobacteria,1S5WR@1236|Gammaproteobacteria,1X6WB@135614|Xanthomonadales	135614|Xanthomonadales	O	Belongs to the thioredoxin family	trxA	-	-	ko:K03671	ko04621,ko05418,map04621,map05418	-	-	-	ko00000,ko00001,ko03110	-	-	-	Thioredoxin
JNIIIPNH_00282	1429851.X548_17100	3.48e-298	829	COG0513@1|root,COG0513@2|Bacteria,1MU49@1224|Proteobacteria,1RMWA@1236|Gammaproteobacteria,1X3R5@135614|Xanthomonadales	135614|Xanthomonadales	JKL	DEAD-box RNA helicase involved in RNA degradation. Has RNA-dependent ATPase activity and unwinds double-stranded RNA	rhlB	GO:0003674,GO:0003724,GO:0003824,GO:0004004,GO:0004386,GO:0005575,GO:0005622,GO:0005623,GO:0005737,GO:0006139,GO:0006725,GO:0006807,GO:0008026,GO:0008150,GO:0008152,GO:0008186,GO:0009987,GO:0010501,GO:0016070,GO:0016462,GO:0016787,GO:0016817,GO:0016818,GO:0016887,GO:0017111,GO:0034641,GO:0042623,GO:0043170,GO:0044237,GO:0044238,GO:0044424,GO:0044464,GO:0046483,GO:0070035,GO:0071704,GO:0090304,GO:…	3.6.4.13	ko:K03732	ko03018,map03018	M00394	-	-	ko00000,ko00001,ko00002,ko01000,ko03019	-	-	-	DEAD,Helicase_C,RhlB
JNIIIPNH_00283	1118235.CAJH01000019_gene1048	1.63e-138	394	COG2884@1|root,COG2884@2|Bacteria,1MVQ4@1224|Proteobacteria,1RMZA@1236|Gammaproteobacteria,1X4HD@135614|Xanthomonadales	135614|Xanthomonadales	D	cell division ATP-binding protein FtsE	ftsE	-	-	ko:K09812	ko02010,map02010	M00256	-	-	ko00000,ko00001,ko00002,ko02000,ko03036	3.A.1.140	-	-	ABC_tran
JNIIIPNH_00284	1205753.A989_09536	3.99e-164	466	COG2177@1|root,COG2177@2|Bacteria,1MU65@1224|Proteobacteria,1RYBV@1236|Gammaproteobacteria,1X3UJ@135614|Xanthomonadales	135614|Xanthomonadales	D	Part of the ABC transporter FtsEX involved in cellular division	ftsX	-	-	ko:K09811	ko02010,map02010	M00256	-	-	ko00000,ko00001,ko00002,ko02000,ko03036	3.A.1.140	-	-	FtsX
JNIIIPNH_00285	1205753.A989_09541	1.41e-167	472	COG0784@1|root,COG0784@2|Bacteria,1NEBU@1224|Proteobacteria,1RYA6@1236|Gammaproteobacteria,1X3DN@135614|Xanthomonadales	135614|Xanthomonadales	T	response regulator	-	-	-	-	-	-	-	-	-	-	-	-	Response_reg
JNIIIPNH_00286	1205753.A989_09546	2.33e-152	430	COG0692@1|root,COG0692@2|Bacteria,1MV80@1224|Proteobacteria,1RPDH@1236|Gammaproteobacteria,1X376@135614|Xanthomonadales	135614|Xanthomonadales	L	Excises uracil residues from the DNA which can arise as a result of misincorporation of dUMP residues by DNA polymerase or due to deamination of cytosine	ung	GO:0003674,GO:0003824,GO:0004844,GO:0006139,GO:0006259,GO:0006281,GO:0006284,GO:0006285,GO:0006725,GO:0006807,GO:0006950,GO:0006974,GO:0008150,GO:0008152,GO:0009987,GO:0016787,GO:0016798,GO:0016799,GO:0019104,GO:0033554,GO:0034641,GO:0043170,GO:0044237,GO:0044238,GO:0044260,GO:0046483,GO:0050896,GO:0051716,GO:0071704,GO:0090304,GO:0097506,GO:0097510,GO:0140097,GO:1901360	3.2.2.27	ko:K03648	ko03410,ko05340,map03410,map05340	-	-	-	ko00000,ko00001,ko01000,ko03400	-	-	-	UDG
JNIIIPNH_00287	522373.Smlt4258	1.08e-188	526	COG0568@1|root,COG0568@2|Bacteria,1MVWR@1224|Proteobacteria,1RMFR@1236|Gammaproteobacteria,1X3U9@135614|Xanthomonadales	135614|Xanthomonadales	K	RNA polymerase sigma factor RpoH	rpoH	-	-	ko:K03089	-	-	-	-	ko00000,ko03021	-	-	-	Sigma70_r1_2,Sigma70_r2,Sigma70_r4
JNIIIPNH_00288	1448139.AI20_08790	1.69e-64	199	COG3791@1|root,COG3791@2|Bacteria,1N0KM@1224|Proteobacteria,1SA6W@1236|Gammaproteobacteria	1236|Gammaproteobacteria	S	Glutathione-dependent formaldehyde-activating	-	-	-	-	-	-	-	-	-	-	-	-	GFA
JNIIIPNH_00289	391008.Smal_3604	1.01e-253	702	COG1252@1|root,COG1252@2|Bacteria,1MX96@1224|Proteobacteria,1RM9I@1236|Gammaproteobacteria,1X3HK@135614|Xanthomonadales	135614|Xanthomonadales	C	NADH dehydrogenase, FAD-containing subunit	ndh	-	1.6.99.3	ko:K03885	ko00190,map00190	-	-	-	ko00000,ko00001,ko01000	-	-	-	Pyr_redox_2
JNIIIPNH_00290	391008.Smal_3603	3.48e-155	439	COG1432@1|root,COG1432@2|Bacteria,1MX5C@1224|Proteobacteria,1RSP8@1236|Gammaproteobacteria,1X40Y@135614|Xanthomonadales	135614|Xanthomonadales	S	OST-HTH/LOTUS domain	-	-	-	-	-	-	-	-	-	-	-	-	NYN,OST-HTH
JNIIIPNH_00291	1118235.CAJH01000020_gene1105	1.53e-123	354	COG0625@1|root,COG0625@2|Bacteria,1RA4M@1224|Proteobacteria,1S2K3@1236|Gammaproteobacteria,1X9KM@135614|Xanthomonadales	135614|Xanthomonadales	O	glutathione s-transferase	-	-	2.5.1.18	ko:K00799	ko00480,ko00980,ko00982,ko00983,ko01524,ko05200,ko05204,ko05225,ko05418,map00480,map00980,map00982,map00983,map01524,map05200,map05204,map05225,map05418	-	R03522,R07002,R07003,R07004,R07023,R07024,R07025,R07026,R07069,R07070,R07083,R07084,R07091,R07092,R07093,R07094,R07100,R07113,R07116,R08280,R09409,R11905	RC00004,RC00069,RC00840,RC00948,RC01704,RC01705,RC01706,RC01758,RC01759,RC01765,RC01767,RC01769,RC02243,RC02527,RC02939,RC02940,RC02942,RC02943,RC02944	ko00000,ko00001,ko01000,ko02000	1.A.12.2.2,1.A.12.3.2	-	-	GST_C,GST_C_2,GST_N,GST_N_3
JNIIIPNH_00292	391008.Smal_1773	0	1805	COG1629@1|root,COG1629@2|Bacteria,COG4771@2|Bacteria,1MV8W@1224|Proteobacteria,1RMQA@1236|Gammaproteobacteria,1X4VK@135614|Xanthomonadales	135614|Xanthomonadales	P	TonB-dependent receptor	-	-	-	-	-	-	-	-	-	-	-	-	Plug,TonB_dep_Rec
JNIIIPNH_00293	1429851.X548_07745	0	1441	COG3537@1|root,COG3537@2|Bacteria,1MXCY@1224|Proteobacteria,1S0AN@1236|Gammaproteobacteria,1X3FY@135614|Xanthomonadales	135614|Xanthomonadales	G	Glycosyl hydrolase family 92	-	-	-	-	-	-	-	-	-	-	-	-	Glyco_hydro_92
JNIIIPNH_00294	391008.Smal_1775	1.35e-210	587	COG1609@1|root,COG1609@2|Bacteria,1MXUS@1224|Proteobacteria,1RQFT@1236|Gammaproteobacteria,1X458@135614|Xanthomonadales	135614|Xanthomonadales	K	transcriptional	-	-	-	ko:K02529	-	-	-	-	ko00000,ko03000	-	-	-	LacI,Peripla_BP_3
JNIIIPNH_00295	340.xcc-b100_2764	2.93e-205	580	COG0738@1|root,COG0738@2|Bacteria,1MXDC@1224|Proteobacteria,1RQX9@1236|Gammaproteobacteria,1X4VB@135614|Xanthomonadales	135614|Xanthomonadales	G	transporter	fucP	-	-	ko:K02429	-	-	-	-	ko00000,ko02000	2.A.1.7	-	-	MFS_1
JNIIIPNH_00296	1429851.X548_07760	3.1e-185	521	COG0524@1|root,COG0524@2|Bacteria,1MX38@1224|Proteobacteria,1RRWT@1236|Gammaproteobacteria,1X36V@135614|Xanthomonadales	135614|Xanthomonadales	G	fructokinase	scrK	-	2.7.1.4	ko:K00847	ko00051,ko00500,ko00520,ko01100,map00051,map00500,map00520,map01100	-	R00760,R00867,R03920	RC00002,RC00017	ko00000,ko00001,ko01000	-	-	-	PfkB
JNIIIPNH_00297	1429851.X548_07765	5.04e-271	745	COG2942@1|root,COG2942@2|Bacteria,1MX1J@1224|Proteobacteria,1RSCF@1236|Gammaproteobacteria,1X4TE@135614|Xanthomonadales	135614|Xanthomonadales	G	N-acylglucosamine 2-epimerase	-	-	-	-	-	-	-	-	-	-	-	-	GlcNAc_2-epim
JNIIIPNH_00298	1429851.X548_07770	0	1321	COG3250@1|root,COG3250@2|Bacteria,1NYBH@1224|Proteobacteria,1RZPC@1236|Gammaproteobacteria,1XCVE@135614|Xanthomonadales	135614|Xanthomonadales	G	Glycosyl hydrolases family 2	-	-	-	-	-	-	-	-	-	-	-	-	Glyco_hydro_2,Glyco_hydro_2_C
JNIIIPNH_00299	1123073.KB899242_gene1567	2.03e-215	608	2DBJC@1|root,2Z9K5@2|Bacteria,1NQYW@1224|Proteobacteria	1224|Proteobacteria	G	Glycosyl hydrolase family 47	-	-	3.2.1.113	ko:K01230	ko00510,ko00513,ko01100,ko04141,map00510,map00513,map01100,map04141	M00073,M00074	R05982,R06722	-	ko00000,ko00001,ko00002,ko01000,ko04131	-	GH47	-	Glyco_hydro_47
JNIIIPNH_00300	84531.JMTZ01000022_gene4179	1.22e-151	438	COG1680@1|root,COG1680@2|Bacteria,1QJH7@1224|Proteobacteria,1S0KP@1236|Gammaproteobacteria,1X3UV@135614|Xanthomonadales	135614|Xanthomonadales	V	Beta-lactamase	-	-	-	-	-	-	-	-	-	-	-	-	Beta-lactamase
JNIIIPNH_00301	1123504.JQKD01000013_gene1002	1.44e-65	209	COG2197@1|root,COG2197@2|Bacteria,1R2TM@1224|Proteobacteria,2VJ7V@28216|Betaproteobacteria,4ADPT@80864|Comamonadaceae	28216|Betaproteobacteria	K	response regulator	-	GO:0000976,GO:0001067,GO:0001130,GO:0001216,GO:0003674,GO:0003676,GO:0003677,GO:0003690,GO:0003700,GO:0005488,GO:0005575,GO:0006355,GO:0008150,GO:0009889,GO:0009891,GO:0009893,GO:0010468,GO:0010556,GO:0010557,GO:0010604,GO:0010628,GO:0019219,GO:0019222,GO:0031323,GO:0031325,GO:0031326,GO:0031328,GO:0032991,GO:0032993,GO:0043565,GO:0044212,GO:0045893,GO:0045935,GO:0048518,GO:0048522,GO:0050789,GO:…	-	-	-	-	-	-	-	-	-	-	GerE,Response_reg
JNIIIPNH_00302	1121013.P873_13560	5.64e-176	520	COG4585@1|root,COG4585@2|Bacteria,1R1TC@1224|Proteobacteria,1S4C7@1236|Gammaproteobacteria,1X7VC@135614|Xanthomonadales	135614|Xanthomonadales	T	Histidine kinase-like ATPases	-	-	-	-	-	-	-	-	-	-	-	-	7TMR-DISM_7TM
JNIIIPNH_00303	1121939.L861_19420	5.89e-17	87.8	COG0457@1|root,COG3629@1|root,COG5616@1|root,COG0457@2|Bacteria,COG3629@2|Bacteria,COG5616@2|Bacteria,1MUMZ@1224|Proteobacteria,1S720@1236|Gammaproteobacteria	1236|Gammaproteobacteria	K	Adenylate cyclase	-	-	-	-	-	-	-	-	-	-	-	-	TPR_11,TPR_16,TPR_19,TPR_2,TPR_8,Trans_reg_C
JNIIIPNH_00304	1118235.CAJH01000020_gene1106	0	1098	COG1198@1|root,COG1198@2|Bacteria,1MUUZ@1224|Proteobacteria,1RPZ7@1236|Gammaproteobacteria,1X381@135614|Xanthomonadales	135614|Xanthomonadales	L	Involved in the restart of stalled replication forks. Recognizes and binds the arrested nascent DNA chain at stalled replication forks. It can open the DNA duplex, via its helicase activity, and promote assembly of the primosome and loading of the major replicative helicase DnaB onto DNA	priA	-	-	ko:K04066	ko03440,map03440	-	-	-	ko00000,ko00001,ko01000,ko03400	-	-	-	DEAD,Helicase_C,ResIII
JNIIIPNH_00305	1429851.X548_16785	1.77e-75	242	2A4KB@1|root,30T70@2|Bacteria,1PCVP@1224|Proteobacteria,1SY0I@1236|Gammaproteobacteria,1X73M@135614|Xanthomonadales	135614|Xanthomonadales	-	-	-	-	-	-	-	-	-	-	-	-	-	-	DUF3106,Sigma70_r4_2
JNIIIPNH_00306	1219375.CM002139_gene3651	8.33e-38	135	2BTN8@1|root,32NV4@2|Bacteria,1Q6CI@1224|Proteobacteria,1RTNZ@1236|Gammaproteobacteria,1X7J2@135614|Xanthomonadales	135614|Xanthomonadales	S	Protein of unknown function (DUF3106)	-	-	-	-	-	-	-	-	-	-	-	-	DUF3106
JNIIIPNH_00307	522373.Smlt4191	2.62e-265	734	COG0534@1|root,COG0534@2|Bacteria,1MUAM@1224|Proteobacteria,1RP5M@1236|Gammaproteobacteria,1X57H@135614|Xanthomonadales	135614|Xanthomonadales	V	Multidrug efflux pump	norM	GO:0003674,GO:0005215,GO:0006810,GO:0006855,GO:0008150,GO:0015238,GO:0015893,GO:0022857,GO:0042221,GO:0042493,GO:0042891,GO:0042895,GO:0046677,GO:0050896,GO:0051179,GO:0051234,GO:0055085	-	ko:K03327	-	-	-	-	ko00000,ko02000	2.A.66.1	-	-	MatE
JNIIIPNH_00308	1429851.X548_16770	0	1048	COG0616@1|root,COG0616@2|Bacteria,1MUXE@1224|Proteobacteria,1RNYW@1236|Gammaproteobacteria,1X31T@135614|Xanthomonadales	135614|Xanthomonadales	OU	signal peptide peptidase	sppA	-	-	ko:K04773	-	-	-	-	ko00000,ko01000,ko01002	-	-	-	Peptidase_S49
JNIIIPNH_00310	366649.XFF4834R_chr37030	2.32e-164	462	COG1028@1|root,COG1028@2|Bacteria,1R71K@1224|Proteobacteria,1SYFC@1236|Gammaproteobacteria,1X2Z6@135614|Xanthomonadales	135614|Xanthomonadales	IQ	Tropinone reductase	trn2	-	1.1.1.206	ko:K08081	ko00960,ko01100,ko01110,map00960,map01100,map01110	-	R02832	RC00144	ko00000,ko00001,ko01000	-	-	-	adh_short_C2
JNIIIPNH_00311	1385517.N800_11055	2.61e-141	411	COG0693@1|root,COG0693@2|Bacteria,1MVTT@1224|Proteobacteria,1RPVK@1236|Gammaproteobacteria	1236|Gammaproteobacteria	F	intracellular protease amidase	-	-	-	-	-	-	-	-	-	-	-	-	DJ-1_PfpI
JNIIIPNH_00312	1179778.PMM47T1_04669	3.79e-57	188	COG0745@1|root,COG0745@2|Bacteria,1RA00@1224|Proteobacteria,1S23N@1236|Gammaproteobacteria	1236|Gammaproteobacteria	K	Response regulators consisting of a CheY-like receiver domain and a winged-helix DNA-binding domain	colR	-	-	-	-	-	-	-	-	-	-	-	Response_reg,Trans_reg_C
JNIIIPNH_00313	287.DR97_4858	6.04e-17	90.5	COG0642@1|root,COG0642@2|Bacteria,1R54C@1224|Proteobacteria,1RNTM@1236|Gammaproteobacteria	1236|Gammaproteobacteria	T	Histidine kinase	-	-	-	-	-	-	-	-	-	-	-	-	HisKA
JNIIIPNH_00314	925775.XVE_0053	7.05e-70	221	2BQEH@1|root,32J9V@2|Bacteria,1PCTF@1224|Proteobacteria,1SXXJ@1236|Gammaproteobacteria,1X6YY@135614|Xanthomonadales	135614|Xanthomonadales	-	-	-	-	-	-	-	-	-	-	-	-	-	-	DUF4124
JNIIIPNH_00315	1118235.CAJH01000020_gene1115	1.92e-98	289	COG0009@1|root,COG0009@2|Bacteria,1MVPM@1224|Proteobacteria,1S610@1236|Gammaproteobacteria,1X6GG@135614|Xanthomonadales	135614|Xanthomonadales	J	Required for the formation of a threonylcarbamoyl group on adenosine at position 37 (t(6)A37) in tRNAs that read codons beginning with adenine. Catalyzes the conversion of L-threonine, HCO(3)(-) CO(2) and ATP to give threonylcarbamoyl-AMP (TC-AMP) as the acyladenylate intermediate, with the release of diphosphate	tsaC	GO:0000049,GO:0002949,GO:0003674,GO:0003676,GO:0003723,GO:0003824,GO:0005488,GO:0005575,GO:0005622,GO:0005623,GO:0005737,GO:0006139,GO:0006396,GO:0006399,GO:0006400,GO:0006450,GO:0006725,GO:0006807,GO:0008033,GO:0008150,GO:0008152,GO:0009451,GO:0009987,GO:0010467,GO:0016070,GO:0016740,GO:0016772,GO:0016779,GO:0034470,GO:0034641,GO:0034660,GO:0043170,GO:0043412,GO:0044237,GO:0044238,GO:0044424,GO:…	2.7.7.87	ko:K07566	-	-	R10463	RC00745	ko00000,ko01000,ko03009,ko03016	-	-	-	Sua5_yciO_yrdC
JNIIIPNH_00316	454957.IA64_01785	0	1376	COG0550@1|root,COG1754@1|root,COG0550@2|Bacteria,COG1754@2|Bacteria,1MUFZ@1224|Proteobacteria,1RNZ2@1236|Gammaproteobacteria,1X3EQ@135614|Xanthomonadales	135614|Xanthomonadales	L	Releases the supercoiling and torsional tension of DNA, which is introduced during the DNA replication and transcription, by transiently cleaving and rejoining one strand of the DNA duplex. Introduces a single-strand break via transesterification at a target site in duplex DNA. The scissile phosphodiester is attacked by the catalytic tyrosine of the enzyme, resulting in the formation of a DNA-(5'…	topA	-	5.99.1.2	ko:K03168	-	-	-	-	ko00000,ko01000,ko03032,ko03400	-	-	-	Topoisom_bac,Toprim,Toprim_C_rpt
JNIIIPNH_00317	1205753.A989_12699	8.45e-96	292	COG1714@1|root,COG1714@2|Bacteria,1N1XF@1224|Proteobacteria,1SDY3@1236|Gammaproteobacteria,1X5Z4@135614|Xanthomonadales	135614|Xanthomonadales	NU	membrane protein domain	-	-	-	-	-	-	-	-	-	-	-	-	DUF4339,RDD
JNIIIPNH_00318	1118235.CAJH01000020_gene1118	7.19e-65	208	COG4969@1|root,COG4969@2|Bacteria,1PD0T@1224|Proteobacteria,1SY74@1236|Gammaproteobacteria,1X7AI@135614|Xanthomonadales	135614|Xanthomonadales	NU	Tfp pilus assembly protein, major pilin PilA	-	-	-	ko:K02650	ko02020,map02020	-	-	-	ko00000,ko00001,ko02035,ko02044	3.A.15.2	-	-	DUF4339,Pilin
JNIIIPNH_00319	380358.XALC_2861	9.12e-105	303	COG2922@1|root,COG2922@2|Bacteria,1RD5F@1224|Proteobacteria,1S43X@1236|Gammaproteobacteria,1X63Y@135614|Xanthomonadales	135614|Xanthomonadales	S	Belongs to the Smg family	smg	-	-	ko:K03747	-	-	-	-	ko00000	-	-	-	DUF494
JNIIIPNH_00320	1045855.DSC_04670	7.32e-144	420	COG0758@1|root,COG0758@2|Bacteria,1MVF6@1224|Proteobacteria,1RPJE@1236|Gammaproteobacteria,1X2Y5@135614|Xanthomonadales	135614|Xanthomonadales	LU	DNA processing protein DprA	smf	-	-	ko:K04096	-	-	-	-	ko00000	-	-	-	DNA_processg_A
JNIIIPNH_00321	522373.Smlt4179	5.59e-181	514	COG1652@1|root,COG1652@2|Bacteria,1MUBV@1224|Proteobacteria,1RPMB@1236|Gammaproteobacteria,1X3I7@135614|Xanthomonadales	135614|Xanthomonadales	S	peptidoglycan-binding protein, lysm	-	-	-	-	-	-	-	-	-	-	-	-	LysM
JNIIIPNH_00322	1552758.NC00_07425	1.74e-98	288	COG0242@1|root,COG0242@2|Bacteria,1RA2P@1224|Proteobacteria,1S247@1236|Gammaproteobacteria,1X4UT@135614|Xanthomonadales	135614|Xanthomonadales	J	Removes the formyl group from the N-terminal Met of newly synthesized proteins. Requires at least a dipeptide for an efficient rate of reaction. N-terminal L-methionine is a prerequisite for activity but the enzyme has broad specificity at other positions	def	GO:0003674,GO:0003824,GO:0006464,GO:0006807,GO:0008150,GO:0008152,GO:0009987,GO:0016787,GO:0016810,GO:0016811,GO:0018193,GO:0018206,GO:0019538,GO:0031365,GO:0036211,GO:0042586,GO:0043170,GO:0043412,GO:0043686,GO:0044237,GO:0044238,GO:0044260,GO:0044267,GO:0071704,GO:1901564	3.5.1.88	ko:K01462	-	-	-	-	ko00000,ko01000	-	-	-	Pep_deformylase
JNIIIPNH_00323	1118235.CAJH01000020_gene1123	1.4e-192	537	COG0223@1|root,COG0223@2|Bacteria,1MU4Q@1224|Proteobacteria,1RP1T@1236|Gammaproteobacteria,1X45U@135614|Xanthomonadales	135614|Xanthomonadales	J	Attaches a formyl group to the free amino group of methionyl-tRNA(fMet). The formyl group appears to play a dual role in the initiator identity of N-formylmethionyl-tRNA by promoting its recognition by IF2 and preventing the misappropriation of this tRNA by the elongation apparatus	fmt	GO:0003674,GO:0003824,GO:0004479,GO:0006139,GO:0006396,GO:0006399,GO:0006400,GO:0006412,GO:0006413,GO:0006464,GO:0006518,GO:0006725,GO:0006807,GO:0008033,GO:0008150,GO:0008152,GO:0009058,GO:0009059,GO:0009451,GO:0009987,GO:0010467,GO:0016070,GO:0016740,GO:0016741,GO:0016742,GO:0019538,GO:0019988,GO:0034470,GO:0034641,GO:0034645,GO:0034660,GO:0036211,GO:0043043,GO:0043170,GO:0043412,GO:0043603,GO:…	2.1.2.9	ko:K00604	ko00670,ko00970,map00670,map00970	-	R03940	RC00026,RC00165	ko00000,ko00001,ko01000	-	-	-	Formyl_trans_C,Formyl_trans_N
JNIIIPNH_00324	1429851.X548_16700	7.41e-203	575	COG0144@1|root,COG0781@1|root,COG0144@2|Bacteria,COG0781@2|Bacteria,1MWPE@1224|Proteobacteria,1RN8X@1236|Gammaproteobacteria,1X3MB@135614|Xanthomonadales	135614|Xanthomonadales	J	Specifically methylates the cytosine at position 967 (m5C967) of 16S rRNA	sun	GO:0000154,GO:0001510,GO:0003674,GO:0003824,GO:0005575,GO:0005622,GO:0005623,GO:0005737,GO:0005829,GO:0006139,GO:0006364,GO:0006396,GO:0006725,GO:0006807,GO:0008150,GO:0008152,GO:0008168,GO:0008169,GO:0008173,GO:0008649,GO:0008757,GO:0009383,GO:0009451,GO:0009987,GO:0010467,GO:0016070,GO:0016072,GO:0016434,GO:0016740,GO:0016741,GO:0022613,GO:0031167,GO:0032259,GO:0034470,GO:0034641,GO:0034660,GO:…	2.1.1.176	ko:K03500	-	-	-	-	ko00000,ko01000,ko03009	-	-	-	Methyltr_RsmB-F,NusB
JNIIIPNH_00325	1120970.AUBZ01000006_gene1150	4.6e-53	179	COG3306@1|root,COG3306@2|Bacteria,1N6W4@1224|Proteobacteria,1S2SB@1236|Gammaproteobacteria,4683X@72275|Alteromonadaceae	1236|Gammaproteobacteria	M	COG3306 Glycosyltransferase involved in LPS biosynthesis	-	-	-	ko:K07270	-	-	-	-	ko00000	-	GT25	-	Glyco_transf_25
JNIIIPNH_00326	1234364.AMSF01000065_gene2285	4.22e-114	339	COG1216@1|root,COG1216@2|Bacteria,1MZSD@1224|Proteobacteria,1SB6W@1236|Gammaproteobacteria,1X6U0@135614|Xanthomonadales	135614|Xanthomonadales	S	Glycosyltransferase like family 2	-	-	-	-	-	-	-	-	-	-	-	-	Glycos_transf_2
JNIIIPNH_00327	666685.R2APBS1_3701	1.11e-203	567	COG0451@1|root,COG0451@2|Bacteria,1MXKV@1224|Proteobacteria,1RNJD@1236|Gammaproteobacteria,1X3HX@135614|Xanthomonadales	135614|Xanthomonadales	GM	dehydratase	-	-	4.1.1.35	ko:K08678	ko00520,ko01100,map00520,map01100	M00361	R01384	RC00508	ko00000,ko00001,ko00002,ko01000	-	-	-	GDP_Man_Dehyd
JNIIIPNH_00328	1429851.X548_16690	6.25e-152	444	COG3307@1|root,COG3307@2|Bacteria,1NBNK@1224|Proteobacteria,1SE18@1236|Gammaproteobacteria,1XC5N@135614|Xanthomonadales	135614|Xanthomonadales	M	O-Antigen ligase	-	-	-	ko:K02847	ko00540,ko01100,map00540,map01100	M00080	-	-	ko00000,ko00001,ko00002,ko01000,ko01005,ko02000	9.B.67.4,9.B.67.5	-	-	Wzy_C
JNIIIPNH_00329	522373.Smlt4172	8.64e-169	474	COG0463@1|root,COG0463@2|Bacteria,1PVP4@1224|Proteobacteria,1RQUH@1236|Gammaproteobacteria,1XD5Y@135614|Xanthomonadales	135614|Xanthomonadales	M	Glycosyl transferase family 2	-	-	-	-	-	-	-	-	-	-	-	-	Glycos_transf_2
JNIIIPNH_00330	1118235.CAJH01000020_gene1128	8.23e-205	572	COG1887@1|root,COG1887@2|Bacteria,1R4G5@1224|Proteobacteria,1RNVW@1236|Gammaproteobacteria,1X5RS@135614|Xanthomonadales	135614|Xanthomonadales	M	glycosyl glycerophosphate transferases involved in teichoic acid biosynthesis TagF TagB EpsJ RodC	-	-	-	-	-	-	-	-	-	-	-	-	Epimerase_2,Glyphos_transf
JNIIIPNH_00331	863365.XHC_3895	2.29e-189	545	COG3428@1|root,COG3428@2|Bacteria,1RAI7@1224|Proteobacteria,1T0GV@1236|Gammaproteobacteria,1X4G7@135614|Xanthomonadales	135614|Xanthomonadales	S	membrane	-	-	-	ko:K08981	-	-	-	-	ko00000	-	-	-	bPH_2
JNIIIPNH_00332	1131451.O1K_11470	1.4e-50	167	COG3402@1|root,COG3402@2|Bacteria,1N5YG@1224|Proteobacteria,1S52F@1236|Gammaproteobacteria,1X7JX@135614|Xanthomonadales	135614|Xanthomonadales	S	Bacterial PH domain	-	-	-	ko:K09167	-	-	-	-	ko00000	-	-	-	bPH_2
JNIIIPNH_00333	391008.Smal_3575	2.33e-184	522	COG0807@1|root,COG0807@2|Bacteria,1MWZR@1224|Proteobacteria,1RMFX@1236|Gammaproteobacteria,1X5JH@135614|Xanthomonadales	135614|Xanthomonadales	H	Catalyzes the conversion of GTP to 2,5-diamino-6- ribosylamino-4(3H)-pyrimidinone 5'-phosphate (DARP), formate and pyrophosphate	ribA	-	3.5.4.25	ko:K01497	ko00740,ko00790,ko01100,ko01110,ko02024,map00740,map00790,map01100,map01110,map02024	M00125	R00425	RC00293,RC02504	ko00000,ko00001,ko00002,ko01000	-	-	-	GTP_cyclohydro2
JNIIIPNH_00334	1429851.X548_16660	3.72e-169	478	COG1560@1|root,COG1560@2|Bacteria,1Q41N@1224|Proteobacteria,1RRRE@1236|Gammaproteobacteria,1X4IR@135614|Xanthomonadales	135614|Xanthomonadales	M	Acylates the intermediate (KDO)2-lipid IVA to form (KDO)2-(lauroyl)-lipid IVA	htrB	-	2.3.1.241	ko:K02517	ko00540,ko01100,map00540,map01100	M00060	R05146	RC00037,RC00039	ko00000,ko00001,ko00002,ko01000,ko01005	-	-	-	Lip_A_acyltrans
JNIIIPNH_00335	1552758.NC00_07485	1.06e-78	236	COG1490@1|root,COG1490@2|Bacteria,1RGTV@1224|Proteobacteria,1S61I@1236|Gammaproteobacteria,1X6FE@135614|Xanthomonadales	135614|Xanthomonadales	J	rejects L-amino acids rather than detecting D-amino acids in the active site. By recycling D-aminoacyl-tRNA to D-amino acids and free tRNA molecules, this enzyme counteracts the toxicity associated with the formation of D-aminoacyl-tRNA entities in vivo and helps enforce protein L-homochirality	dtd	GO:0002161,GO:0003674,GO:0003824,GO:0005575,GO:0005622,GO:0005623,GO:0005737,GO:0006139,GO:0006399,GO:0006450,GO:0006725,GO:0006807,GO:0008150,GO:0008152,GO:0009987,GO:0016070,GO:0016787,GO:0016788,GO:0034641,GO:0034660,GO:0043170,GO:0044237,GO:0044238,GO:0044424,GO:0044464,GO:0046483,GO:0051499,GO:0051500,GO:0052689,GO:0065007,GO:0065008,GO:0071704,GO:0090304,GO:0106074,GO:0140098,GO:0140101,GO:…	-	ko:K07560	-	-	-	-	ko00000,ko01000,ko03016	-	-	-	Tyr_Deacylase
JNIIIPNH_00336	1118235.CAJH01000020_gene1134	0	1013	COG0568@1|root,COG0568@2|Bacteria,1MVNJ@1224|Proteobacteria,1RMQI@1236|Gammaproteobacteria,1X44R@135614|Xanthomonadales	135614|Xanthomonadales	K	Sigma factors are initiation factors that promote the attachment of RNA polymerase to specific initiation sites and are then released. This sigma factor is the primary sigma factor during exponential growth	rpoD	-	-	ko:K03086	-	-	-	-	ko00000,ko03021	-	-	-	Sigma70_ner,Sigma70_r1_1,Sigma70_r1_2,Sigma70_r2,Sigma70_r3,Sigma70_r4
JNIIIPNH_00337	84531.JMTZ01000032_gene330	0	1274	COG3537@1|root,COG3537@2|Bacteria,1MXCY@1224|Proteobacteria,1RYV7@1236|Gammaproteobacteria,1XC59@135614|Xanthomonadales	135614|Xanthomonadales	G	Hydrolase	-	-	-	-	-	-	-	-	-	-	-	-	Glyco_hydro_92
JNIIIPNH_00339	317013.NY99_18195	3.56e-207	582	COG0582@1|root,COG0582@2|Bacteria,1MU23@1224|Proteobacteria,1RMJ1@1236|Gammaproteobacteria,1X5QK@135614|Xanthomonadales	135614|Xanthomonadales	L	Phage integrase family	-	-	-	-	-	-	-	-	-	-	-	-	Arm-DNA-bind_3,Phage_integrase
JNIIIPNH_00340	399795.CtesDRAFT_PD3478	3.06e-109	319	COG1309@1|root,COG1309@2|Bacteria,1RA4T@1224|Proteobacteria,2VS02@28216|Betaproteobacteria,4AJHD@80864|Comamonadaceae	28216|Betaproteobacteria	K	Bacterial transcriptional repressor C-terminal	-	-	-	ko:K16137	-	-	-	-	ko00000,ko03000	-	-	-	TetR_C_13,TetR_N
JNIIIPNH_00341	399795.CtesDRAFT_PD3479	1.28e-136	389	COG0693@1|root,COG0693@2|Bacteria,1MVTT@1224|Proteobacteria,2VKUH@28216|Betaproteobacteria,4ACB8@80864|Comamonadaceae	28216|Betaproteobacteria	S	PFAM ThiJ PfpI domain protein	nonF	-	-	-	-	-	-	-	-	-	-	-	DJ-1_PfpI
JNIIIPNH_00342	1123269.NX02_12165	1.1e-57	188	COG1012@1|root,COG1012@2|Bacteria,1MVGW@1224|Proteobacteria,2TR9T@28211|Alphaproteobacteria,2K0D6@204457|Sphingomonadales	204457|Sphingomonadales	C	Belongs to the aldehyde dehydrogenase family	-	-	1.2.1.68	ko:K00154	-	-	-	-	ko00000,ko01000	-	-	-	Aldedh
JNIIIPNH_00343	1123269.NX02_12170	4.9e-86	254	COG1764@1|root,COG1764@2|Bacteria,1RD1A@1224|Proteobacteria,2U9A0@28211|Alphaproteobacteria,2K4SV@204457|Sphingomonadales	204457|Sphingomonadales	O	OsmC-like protein	-	-	-	-	-	-	-	-	-	-	-	-	OsmC
JNIIIPNH_00344	1123269.NX02_12175	2.13e-196	548	COG0604@1|root,COG0604@2|Bacteria,1MXCV@1224|Proteobacteria,2TTE7@28211|Alphaproteobacteria,2K92V@204457|Sphingomonadales	204457|Sphingomonadales	C	alcohol dehydrogenase	-	-	-	-	-	-	-	-	-	-	-	-	ADH_N,ADH_zinc_N
JNIIIPNH_00345	338969.Rfer_0418	0	1142	COG2217@1|root,COG2217@2|Bacteria,1MU08@1224|Proteobacteria,2VH8J@28216|Betaproteobacteria,4A9KK@80864|Comamonadaceae	28216|Betaproteobacteria	P	heavy metal translocating P-type ATPase	actP	-	3.6.3.54	ko:K17686	ko01524,ko04016,map01524,map04016	-	R00086	RC00002	ko00000,ko00001,ko01000	3.A.3.5	-	-	E1-E2_ATPase,Hydrolase,YHS
JNIIIPNH_00346	1429851.X548_07315	0	1115	COG4716@1|root,COG4716@2|Bacteria,1MVTV@1224|Proteobacteria,1RQMG@1236|Gammaproteobacteria,1X9PA@135614|Xanthomonadales	135614|Xanthomonadales	S	MCRA family	-	-	4.2.1.53	ko:K10254	-	-	-	-	ko00000,ko01000	-	-	-	MCRA
JNIIIPNH_00347	158500.BV97_03068	4.86e-149	426	COG1250@1|root,COG1250@2|Bacteria,1NS2P@1224|Proteobacteria,2U0JV@28211|Alphaproteobacteria,2K1YN@204457|Sphingomonadales	204457|Sphingomonadales	I	3-hydroxyacyl-CoA dehydrogenase, C-terminal domain	-	-	1.1.1.157	ko:K00074	ko00360,ko00362,ko00650,ko01100,ko01120,map00360,map00362,map00650,map01100,map01120	-	R01976,R05576,R06941	RC00029,RC00117	ko00000,ko00001,ko01000	-	-	-	3HCDH,3HCDH_N
JNIIIPNH_00348	1429046.RR21198_1671	3.98e-59	192	COG1309@1|root,COG1309@2|Bacteria,2IAUT@201174|Actinobacteria,4G0VM@85025|Nocardiaceae	201174|Actinobacteria	K	Bacterial regulatory proteins, tetR family	-	-	-	-	-	-	-	-	-	-	-	-	TetR_N
JNIIIPNH_00349	1005395.CSV86_10152	3.08e-38	129	COG5639@1|root,COG5639@2|Bacteria,1QF3P@1224|Proteobacteria,1TC62@1236|Gammaproteobacteria,1YZC5@136845|Pseudomonas putida group	1236|Gammaproteobacteria	S	Protein of unknown function (DUF2274)	-	-	-	-	-	-	-	-	-	-	-	-	DUF2274
JNIIIPNH_00350	1484157.PSNIH2_21245	6.69e-48	164	COG2948@1|root,COG2948@2|Bacteria,1MU7U@1224|Proteobacteria,1RYRS@1236|Gammaproteobacteria,3W248@53335|Pantoea	1236|Gammaproteobacteria	U	Bacterial conjugation TrbI-like protein	-	-	-	ko:K03195,ko:K20533	ko02024,ko03070,map02024,map03070	M00333	-	-	ko00000,ko00001,ko00002,ko02044	3.A.7,3.A.7.4	-	-	TrbI
JNIIIPNH_00351	1123519.PSJM300_00030	3.37e-10	62	COG0610@1|root,COG0610@2|Bacteria,1MU96@1224|Proteobacteria,1RP2Q@1236|Gammaproteobacteria,1Z1IS@136846|Pseudomonas stutzeri group	1236|Gammaproteobacteria	L	COG0610 Type I site-specific restriction-modification system, R (restriction) subunit and related helicases	-	-	3.1.21.3	ko:K01153	-	-	-	-	ko00000,ko01000,ko02048	-	-	-	HSDR_N,ResIII
JNIIIPNH_00352	1123377.AUIV01000024_gene148	2.72e-48	155	COG2963@1|root,COG2963@2|Bacteria,1MZ5C@1224|Proteobacteria,1SERV@1236|Gammaproteobacteria,1X7S3@135614|Xanthomonadales	135614|Xanthomonadales	L	Transposase	-	-	-	ko:K07483	-	-	-	-	ko00000	-	-	-	HTH_Tnp_1
JNIIIPNH_00353	1211114.ALIP01000167_gene465	9.52e-204	563	COG2801@1|root,COG2801@2|Bacteria,1MVXQ@1224|Proteobacteria,1RR4F@1236|Gammaproteobacteria,1X5HK@135614|Xanthomonadales	135614|Xanthomonadales	L	Transposase and inactivated derivatives	-	-	-	-	-	-	-	-	-	-	-	-	HTH_21,rve
JNIIIPNH_00355	1123256.KB907940_gene195	3.75e-74	233	COG3279@1|root,COG3279@2|Bacteria,1MUE8@1224|Proteobacteria,1RMJJ@1236|Gammaproteobacteria,1X6VM@135614|Xanthomonadales	135614|Xanthomonadales	T	LytTr DNA-binding domain	-	-	-	ko:K02477	-	-	-	-	ko00000,ko02022	-	-	-	LytTR,Response_reg
JNIIIPNH_00356	1123256.KB907940_gene196	1.57e-93	290	COG2972@1|root,COG2972@2|Bacteria,1MXVQ@1224|Proteobacteria,1RQDA@1236|Gammaproteobacteria,1X3UW@135614|Xanthomonadales	135614|Xanthomonadales	T	Histidine kinase	-	-	-	-	-	-	-	-	-	-	-	-	His_kinase
JNIIIPNH_00358	1216976.AX27061_3576	5.1e-66	211	COG0702@1|root,COG0702@2|Bacteria,1PD2B@1224|Proteobacteria	1224|Proteobacteria	GM	NAD(P)H-binding	-	-	-	-	-	-	-	-	-	-	-	-	NAD_binding_10
JNIIIPNH_00359	1429851.X548_10050	8.99e-86	257	COG2335@1|root,COG2335@2|Bacteria,1RD06@1224|Proteobacteria,1RSMY@1236|Gammaproteobacteria,1X6JY@135614|Xanthomonadales	135614|Xanthomonadales	M	Four repeated domains in the Fasciclin I family of proteins, present in many other contexts.	-	-	-	-	-	-	-	-	-	-	-	-	Fasciclin
JNIIIPNH_00360	743721.Psesu_1913	1.21e-105	313	2BQK0@1|root,32JG2@2|Bacteria,1MYHR@1224|Proteobacteria,1TD82@1236|Gammaproteobacteria,1XAAT@135614|Xanthomonadales	135614|Xanthomonadales	-	-	-	-	-	-	-	-	-	-	-	-	-	-	-
JNIIIPNH_00361	1123377.AUIV01000021_gene2537	6.94e-226	626	COG2230@1|root,COG2230@2|Bacteria,1MUW5@1224|Proteobacteria,1RPUC@1236|Gammaproteobacteria,1X38D@135614|Xanthomonadales	135614|Xanthomonadales	M	synthase	-	-	2.1.1.79	ko:K00574	-	-	-	-	ko00000,ko01000	-	-	-	CMAS
JNIIIPNH_00362	1123377.AUIV01000021_gene2538	5.06e-138	395	COG3752@1|root,COG3752@2|Bacteria,1MXCP@1224|Proteobacteria,1RYRE@1236|Gammaproteobacteria,1X4DI@135614|Xanthomonadales	135614|Xanthomonadales	S	membrane	-	-	-	-	-	-	-	-	-	-	-	-	DUF1295
JNIIIPNH_00363	1123377.AUIV01000021_gene2539	8.66e-84	251	2ENQY@1|root,33GC5@2|Bacteria,1NK4V@1224|Proteobacteria,1TB5P@1236|Gammaproteobacteria,1X7M4@135614|Xanthomonadales	135614|Xanthomonadales	S	Protein of unknown function (DUF2878)	-	-	-	-	-	-	-	-	-	-	-	-	DUF2878
JNIIIPNH_00364	1123377.AUIV01000021_gene2540	2.34e-259	716	COG2230@1|root,COG2230@2|Bacteria,1MX3U@1224|Proteobacteria,1RNID@1236|Gammaproteobacteria,1X2ZB@135614|Xanthomonadales	135614|Xanthomonadales	M	synthase	cfaA	-	2.1.1.79	ko:K00574	-	-	-	-	ko00000,ko01000	-	-	-	CMAS
JNIIIPNH_00365	1123377.AUIV01000021_gene2541	8.14e-137	392	COG3496@1|root,COG3496@2|Bacteria,1RC56@1224|Proteobacteria,1RRT8@1236|Gammaproteobacteria,1X449@135614|Xanthomonadales	135614|Xanthomonadales	S	Protein of unknown function (DUF1365)	-	-	-	ko:K09701	-	-	-	-	ko00000	-	-	-	DUF1365
JNIIIPNH_00366	1123377.AUIV01000021_gene2542	7.6e-250	691	COG2907@1|root,COG2907@2|Bacteria,1MV4Z@1224|Proteobacteria,1RP4P@1236|Gammaproteobacteria,1X4I0@135614|Xanthomonadales	135614|Xanthomonadales	S	NAD FAD-binding protein	-	-	-	ko:K06954	-	-	-	-	ko00000	-	-	-	Amino_oxidase,NAD_binding_8
JNIIIPNH_00367	1123377.AUIV01000021_gene2543	9.51e-169	478	COG1398@1|root,COG1398@2|Bacteria,1N2MA@1224|Proteobacteria,1RM88@1236|Gammaproteobacteria,1X4PF@135614|Xanthomonadales	135614|Xanthomonadales	I	fatty acid desaturase	desC	-	1.14.19.1	ko:K00507	ko01040,ko01212,ko03320,ko04152,ko04212,map01040,map01212,map03320,map04152,map04212	-	R02222	RC00917	ko00000,ko00001,ko01000,ko01004	-	-	-	FA_desaturase
JNIIIPNH_00368	1123377.AUIV01000021_gene2544	9.21e-94	278	COG1595@1|root,COG1595@2|Bacteria,1RHRR@1224|Proteobacteria,1S6IV@1236|Gammaproteobacteria,1X6N6@135614|Xanthomonadales	135614|Xanthomonadales	K	Sigma-70, region 4	-	-	-	ko:K03088	-	-	-	-	ko00000,ko03021	-	-	-	Sigma70_r2,Sigma70_r4_2
JNIIIPNH_00369	1123377.AUIV01000021_gene2545	2.98e-118	342	COG3806@1|root,COG3806@2|Bacteria,1RI6T@1224|Proteobacteria,1S341@1236|Gammaproteobacteria,1X62R@135614|Xanthomonadales	135614|Xanthomonadales	T	ChrR Cupin-like domain	-	-	-	ko:K07167	-	-	-	-	ko00000	-	-	-	Cupin_7
JNIIIPNH_00370	1123377.AUIV01000021_gene2546	1.9e-132	379	COG0302@1|root,COG0302@2|Bacteria,1MY3N@1224|Proteobacteria,1RMQM@1236|Gammaproteobacteria	1236|Gammaproteobacteria	F	GTP cyclohydrolase	-	-	3.5.4.16	ko:K01495	ko00790,ko01100,map00790,map01100	M00126,M00841,M00842,M00843	R00428,R04639,R05046,R05048	RC00263,RC00294,RC00323,RC00945,RC01188	ko00000,ko00001,ko00002,ko01000	-	-	-	GTP_cyclohydroI
JNIIIPNH_00371	596154.Alide2_2988	4.14e-257	717	COG3046@1|root,COG3046@2|Bacteria,1MUHX@1224|Proteobacteria,2VHTR@28216|Betaproteobacteria,4AB3G@80864|Comamonadaceae	28216|Betaproteobacteria	S	Deoxyribodipyrimidine photo-lyase-related protein	-	-	-	ko:K06876	-	-	-	-	ko00000	-	-	-	DPRP
JNIIIPNH_00372	1123377.AUIV01000021_gene2547	6.38e-112	336	COG0474@1|root,COG0474@2|Bacteria,1R200@1224|Proteobacteria,1SV61@1236|Gammaproteobacteria,1XDCA@135614|Xanthomonadales	135614|Xanthomonadales	P	ATPase, P-type transporting, HAD superfamily, subfamily IC	-	-	-	-	-	-	-	-	-	-	-	-	-
JNIIIPNH_00373	1123377.AUIV01000021_gene2550	1.05e-86	263	COG0702@1|root,COG0702@2|Bacteria,1QR3E@1224|Proteobacteria,1S37H@1236|Gammaproteobacteria,1X7W7@135614|Xanthomonadales	135614|Xanthomonadales	GM	epimerase	-	-	-	-	-	-	-	-	-	-	-	-	NAD_binding_10
JNIIIPNH_00374	1123377.AUIV01000021_gene2551	2.72e-136	390	COG2200@1|root,COG2200@2|Bacteria,1MVJY@1224|Proteobacteria,1RPDW@1236|Gammaproteobacteria,1X43A@135614|Xanthomonadales	135614|Xanthomonadales	T	EAL domain	-	-	-	ko:K21973	-	-	-	-	ko00000	-	-	-	BLUF,EAL
JNIIIPNH_00375	1357279.N018_19865	6.76e-135	400	COG2199@1|root,COG3706@2|Bacteria,1R51K@1224|Proteobacteria,1SYWV@1236|Gammaproteobacteria,1Z8S8@136849|Pseudomonas syringae group	1236|Gammaproteobacteria	T	Motif C-terminal to PAS motifs (likely to contribute to PAS structural domain)	-	-	-	-	-	-	-	-	-	-	-	-	GGDEF,PAS_9
JNIIIPNH_00378	935567.JAES01000017_gene2388	0	1028	COG5001@1|root,COG5001@2|Bacteria,1MU2C@1224|Proteobacteria,1RM8A@1236|Gammaproteobacteria,1X3Q4@135614|Xanthomonadales	135614|Xanthomonadales	T	GGDEF domain	-	-	-	-	-	-	-	-	-	-	-	-	CHASE,EAL,GGDEF
JNIIIPNH_00379	1219375.CM002139_gene972	8.13e-150	427	COG2521@1|root,COG2521@2|Bacteria,1Q0VI@1224|Proteobacteria,1S9TT@1236|Gammaproteobacteria,1X2ZA@135614|Xanthomonadales	135614|Xanthomonadales	S	Methyltransferase	-	-	-	ko:K06983	-	-	-	-	ko00000	-	-	-	Methyltransf_30
JNIIIPNH_00380	1211114.ALIP01000093_gene1738	6.77e-48	169	2A4NN@1|root,30T9M@2|Bacteria,1PD01@1224|Proteobacteria,1SY66@1236|Gammaproteobacteria,1X799@135614|Xanthomonadales	135614|Xanthomonadales	-	-	-	-	-	-	-	-	-	-	-	-	-	-	-
JNIIIPNH_00381	498211.CJA_2993	1.38e-140	416	COG3469@1|root,COG3979@1|root,COG3469@2|Bacteria,COG3979@2|Bacteria,1MUUS@1224|Proteobacteria,1RYTJ@1236|Gammaproteobacteria,1FHX5@10|Cellvibrio	1236|Gammaproteobacteria	G	Glycosyl hydrolases family 18	chiA	-	3.2.1.14	ko:K01183	ko00520,ko01100,map00520,map01100	-	R01206,R02334	RC00467	ko00000,ko00001,ko01000	-	GH18	-	CBM_5_12,Glyco_hydro_18
JNIIIPNH_00382	1276756.AUEX01000030_gene201	2.06e-14	73.6	COG0248@1|root,COG0248@2|Bacteria,1N1E9@1224|Proteobacteria,2VXS2@28216|Betaproteobacteria,4AG1S@80864|Comamonadaceae	28216|Betaproteobacteria	FP	Ppx GppA phosphatase	-	-	-	-	-	-	-	-	-	-	-	-	-
JNIIIPNH_00383	925775.XVE_2547	2.69e-282	796	COG3391@1|root,COG3391@2|Bacteria,1NT97@1224|Proteobacteria,1SFPF@1236|Gammaproteobacteria,1XCC9@135614|Xanthomonadales	135614|Xanthomonadales	S	NHL repeat	-	-	-	-	-	-	-	-	-	-	-	-	NHL
JNIIIPNH_00384	1205753.A989_05878	0	1009	COG1629@1|root,COG4771@2|Bacteria,1MW4X@1224|Proteobacteria,1RPVY@1236|Gammaproteobacteria,1X3CF@135614|Xanthomonadales	135614|Xanthomonadales	P	Outer membrane receptor for ferrienterochelin and colicins	-	-	-	-	-	-	-	-	-	-	-	-	CarboxypepD_reg,Plug,TonB_dep_Rec
JNIIIPNH_00385	1118235.CAJH01000054_gene3174	1.83e-50	163	COG3795@1|root,COG3795@2|Bacteria,1N32U@1224|Proteobacteria,1S82G@1236|Gammaproteobacteria,1X7HE@135614|Xanthomonadales	135614|Xanthomonadales	S	YCII-related domain	-	-	-	-	-	-	-	-	-	-	-	-	YCII
JNIIIPNH_00387	1502851.FG93_04366	2.72e-61	192	COG3795@1|root,COG3795@2|Bacteria,1RCZT@1224|Proteobacteria,2U735@28211|Alphaproteobacteria,3JZ56@41294|Bradyrhizobiaceae	28211|Alphaproteobacteria	S	YCII-related domain	-	-	-	-	-	-	-	-	-	-	-	-	YCII
JNIIIPNH_00388	1118235.CAJH01000054_gene3176	7.46e-66	203	COG2764@1|root,COG2764@2|Bacteria,1N0S4@1224|Proteobacteria,1SA7P@1236|Gammaproteobacteria,1X7Y5@135614|Xanthomonadales	135614|Xanthomonadales	S	3-demethylubiquinone-9 3-methyltransferase	-	-	-	ko:K04750	-	-	-	-	ko00000	-	-	-	3-dmu-9_3-mt
JNIIIPNH_00389	522373.Smlt0533	7.71e-72	218	COG3607@1|root,COG3607@2|Bacteria,1RH1T@1224|Proteobacteria,1S6FE@1236|Gammaproteobacteria,1X739@135614|Xanthomonadales	135614|Xanthomonadales	S	glyoxalase bleomycin resistance protein dioxygenase	-	-	-	ko:K07032	-	-	-	-	ko00000	-	-	-	-
JNIIIPNH_00390	1121015.N789_03795	7.26e-57	179	COG5507@1|root,COG5507@2|Bacteria,1RHC1@1224|Proteobacteria,1S6KT@1236|Gammaproteobacteria,1X7NJ@135614|Xanthomonadales	135614|Xanthomonadales	S	Protein of unknown function (DUF1428)	-	-	-	-	-	-	-	-	-	-	-	-	DUF1428
JNIIIPNH_00391	1118235.CAJH01000054_gene3178	7.81e-180	514	COG4941@1|root,COG4941@2|Bacteria,1MU3D@1224|Proteobacteria,1RN25@1236|Gammaproteobacteria,1X30Y@135614|Xanthomonadales	135614|Xanthomonadales	K	Belongs to the sigma-70 factor family. ECF subfamily	-	-	-	-	-	-	-	-	-	-	-	-	Sigma70_r2,Sigma70_r4_2
JNIIIPNH_00392	1118235.CAJH01000054_gene3179	0	991	COG2234@1|root,COG2234@2|Bacteria,1MV86@1224|Proteobacteria,1S10R@1236|Gammaproteobacteria,1XC9V@135614|Xanthomonadales	135614|Xanthomonadales	S	peptidase	-	-	-	-	-	-	-	-	-	-	-	-	PA,Peptidase_M28
JNIIIPNH_00393	1118235.CAJH01000054_gene3180	2.37e-179	513	COG2972@1|root,COG2972@2|Bacteria,1MXVQ@1224|Proteobacteria,1S5XF@1236|Gammaproteobacteria,1X4HJ@135614|Xanthomonadales	135614|Xanthomonadales	T	Histidine kinase	-	-	-	-	-	-	-	-	-	-	-	-	His_kinase
JNIIIPNH_00394	1118235.CAJH01000054_gene3181	1.96e-135	389	COG3279@1|root,COG3279@2|Bacteria,1MUE8@1224|Proteobacteria,1SYRB@1236|Gammaproteobacteria,1XCSU@135614|Xanthomonadales	135614|Xanthomonadales	KT	Transcriptional regulator	-	-	-	-	-	-	-	-	-	-	-	-	LytTR,Response_reg
JNIIIPNH_00395	743721.Psesu_2672	2.2e-16	76.3	2AP77@1|root,31E8Z@2|Bacteria,1QBIK@1224|Proteobacteria,1T740@1236|Gammaproteobacteria,1X8R0@135614|Xanthomonadales	135614|Xanthomonadales	-	-	-	-	-	-	-	-	-	-	-	-	-	-	-
JNIIIPNH_00396	1118235.CAJH01000054_gene3183	4.33e-119	343	2A4H9@1|root,30T3J@2|Bacteria,1PCR6@1224|Proteobacteria,1SXVY@1236|Gammaproteobacteria,1X6VU@135614|Xanthomonadales	135614|Xanthomonadales	-	-	-	-	-	-	-	-	-	-	-	-	-	-	-
JNIIIPNH_00397	522373.Smlt0546	5.21e-143	415	COG3662@1|root,COG3662@2|Bacteria,1R50Q@1224|Proteobacteria,1RQJN@1236|Gammaproteobacteria,1X4PN@135614|Xanthomonadales	135614|Xanthomonadales	S	protein conserved in bacteria	-	-	-	-	-	-	-	-	-	-	-	-	DUF2236
JNIIIPNH_00398	391008.Smal_0428	0	1101	COG3590@1|root,COG3590@2|Bacteria,1MVNQ@1224|Proteobacteria,1RNNA@1236|Gammaproteobacteria,1X4B6@135614|Xanthomonadales	135614|Xanthomonadales	O	peptidase	-	-	-	ko:K07386	-	-	-	-	ko00000,ko01000,ko01002	-	-	-	Peptidase_M13,Peptidase_M13_N
JNIIIPNH_00399	1118235.CAJH01000054_gene3186	0	1030	COG2199@1|root,COG2200@1|root,COG2202@1|root,COG5001@1|root,COG2199@2|Bacteria,COG2200@2|Bacteria,COG2202@2|Bacteria,COG5001@2|Bacteria,1MU2C@1224|Proteobacteria,1RM8A@1236|Gammaproteobacteria,1XDCB@135614|Xanthomonadales	135614|Xanthomonadales	T	Putative diguanylate phosphodiesterase	-	-	-	-	-	-	-	-	-	-	-	-	EAL,GGDEF,PAS_3
JNIIIPNH_00400	1118235.CAJH01000054_gene3187	7.76e-160	454	COG0583@1|root,COG0583@2|Bacteria,1MW16@1224|Proteobacteria,1RPNX@1236|Gammaproteobacteria,1X60Z@135614|Xanthomonadales	135614|Xanthomonadales	K	transcriptional regulator	-	-	-	-	-	-	-	-	-	-	-	-	HTH_1,LysR_substrate
JNIIIPNH_00401	522373.Smlt0554	9.11e-142	405	COG3384@1|root,COG3384@2|Bacteria,1MXJZ@1224|Proteobacteria,1RR5P@1236|Gammaproteobacteria,1X3A0@135614|Xanthomonadales	135614|Xanthomonadales	S	dioxygenase	-	-	-	ko:K15777	ko00965,map00965	-	R08836	RC00387	ko00000,ko00001,ko01000	-	-	-	LigB
JNIIIPNH_00402	1118235.CAJH01000054_gene3189	7.88e-309	851	COG0025@1|root,COG0025@2|Bacteria,1MW5T@1224|Proteobacteria,1RPH6@1236|Gammaproteobacteria,1X4B5@135614|Xanthomonadales	135614|Xanthomonadales	P	Na H antiporter	yjcE	-	-	ko:K03316	-	-	-	-	ko00000	2.A.36	-	-	Na_H_Exchanger
JNIIIPNH_00403	1429851.X548_00690	7.79e-44	143	2CC0C@1|root,32RUG@2|Bacteria,1MZVQ@1224|Proteobacteria,1S8V7@1236|Gammaproteobacteria,1XDI1@135614|Xanthomonadales	135614|Xanthomonadales	S	Protein of unknown function (DUF3297)	VL23_11275	-	-	-	-	-	-	-	-	-	-	-	DUF3297
JNIIIPNH_00404	366649.XFF4834R_chr35940	1.1e-104	305	COG3831@1|root,COG3831@2|Bacteria,1NAJW@1224|Proteobacteria,1SD1V@1236|Gammaproteobacteria,1X6VD@135614|Xanthomonadales	135614|Xanthomonadales	-	-	-	-	-	-	-	-	-	-	-	-	-	-	-
JNIIIPNH_00405	1118235.CAJH01000054_gene3192	8.59e-48	154	2DNWH@1|root,32ZJ0@2|Bacteria,1NBJK@1224|Proteobacteria,1SJ5C@1236|Gammaproteobacteria,1X7M8@135614|Xanthomonadales	135614|Xanthomonadales	S	Protein of unknown function (DUF4031)	-	-	-	-	-	-	-	-	-	-	-	-	DUF4031
JNIIIPNH_00406	1118235.CAJH01000054_gene3193	2.42e-65	204	29ZKJ@1|root,30XYE@2|Bacteria,1QB92@1224|Proteobacteria,1T6TC@1236|Gammaproteobacteria,1X846@135614|Xanthomonadales	135614|Xanthomonadales	-	-	-	-	-	-	-	-	-	-	-	-	-	-	-
JNIIIPNH_00407	1118235.CAJH01000054_gene3194	1.63e-157	449	COG1360@1|root,COG1360@2|Bacteria,1MW1Y@1224|Proteobacteria,1RPQ9@1236|Gammaproteobacteria,1X3U0@135614|Xanthomonadales	135614|Xanthomonadales	N	Flagellar motor protein	motB2	-	-	ko:K02557	ko02030,ko02040,map02030,map02040	-	-	-	ko00000,ko00001,ko02000,ko02035	1.A.30.1	-	-	MotB_plug,OmpA
JNIIIPNH_00408	1118235.CAJH01000054_gene3195	1.19e-177	498	COG1291@1|root,COG1291@2|Bacteria,1MXK3@1224|Proteobacteria,1RNTF@1236|Gammaproteobacteria,1X4NU@135614|Xanthomonadales	135614|Xanthomonadales	N	With MotB forms the ion channels that couple flagellar rotation to proton sodium motive force across the membrane and forms the stator elements of the rotary flagellar machine	motA	-	-	ko:K02556	ko02020,ko02030,ko02040,map02020,map02030,map02040	-	-	-	ko00000,ko00001,ko02000,ko02035	1.A.30.1	-	-	MotA_ExbB
JNIIIPNH_00409	522373.Smlt0563	1.62e-100	292	COG0229@1|root,COG0229@2|Bacteria,1RGWC@1224|Proteobacteria,1S5WI@1236|Gammaproteobacteria,1X681@135614|Xanthomonadales	135614|Xanthomonadales	O	Belongs to the MsrB Met sulfoxide reductase family	msrB	-	1.8.4.12	ko:K07305	-	-	-	-	ko00000,ko01000	-	-	-	SelR
JNIIIPNH_00410	1219375.CM002139_gene3327	6.1e-13	68.6	29KNZ@1|root,307KA@2|Bacteria,1QE6T@1224|Proteobacteria,1TANA@1236|Gammaproteobacteria,1X8W5@135614|Xanthomonadales	135614|Xanthomonadales	-	-	-	-	-	-	-	-	-	-	-	-	-	-	-
JNIIIPNH_00411	1205753.A989_01220	2.56e-99	289	COG1522@1|root,COG1522@2|Bacteria,1MX7R@1224|Proteobacteria,1RPGA@1236|Gammaproteobacteria,1X5PG@135614|Xanthomonadales	135614|Xanthomonadales	K	AsnC family transcriptional regulator	lrp	-	-	ko:K03719	-	-	-	-	ko00000,ko03000,ko03036	-	-	-	AsnC_trans_reg,HTH_24,HTH_AsnC-type
JNIIIPNH_00412	1429851.X548_00740	2.83e-262	724	COG0665@1|root,COG0665@2|Bacteria,1MVIZ@1224|Proteobacteria,1RQ50@1236|Gammaproteobacteria,1X45Z@135614|Xanthomonadales	135614|Xanthomonadales	E	Oxidative deamination of D-amino acids	dadA	GO:0003674,GO:0003824,GO:0005575,GO:0005622,GO:0005623,GO:0005737,GO:0005886,GO:0006082,GO:0006520,GO:0006522,GO:0006524,GO:0006807,GO:0008150,GO:0008152,GO:0008718,GO:0009056,GO:0009063,GO:0009078,GO:0009080,GO:0009987,GO:0016020,GO:0016054,GO:0016491,GO:0016638,GO:0019478,GO:0019752,GO:0043436,GO:0044237,GO:0044238,GO:0044248,GO:0044281,GO:0044282,GO:0044424,GO:0044464,GO:0046144,GO:0046395,GO:…	1.4.5.1	ko:K00285	ko00360,map00360	-	R01374,R09493	RC00006,RC00025	ko00000,ko00001,ko01000	-	-	-	DAO
JNIIIPNH_00413	391008.Smal_0445	2.47e-190	536	COG0787@1|root,COG0787@2|Bacteria,1MV0Q@1224|Proteobacteria,1RM8U@1236|Gammaproteobacteria,1X36D@135614|Xanthomonadales	135614|Xanthomonadales	E	Catalyzes the interconversion of L-alanine and D- alanine. May also act on other amino acids	alr	-	5.1.1.1	ko:K01775	ko00473,ko01100,ko01502,map00473,map01100,map01502	-	R00401	RC00285	ko00000,ko00001,ko01000,ko01011	-	-	-	Ala_racemase_C,Ala_racemase_N
JNIIIPNH_00414	454957.IA64_02380	3.88e-79	241	2A3M3@1|root,30S4C@2|Bacteria,1RFB9@1224|Proteobacteria,1S4QH@1236|Gammaproteobacteria,1X6WZ@135614|Xanthomonadales	135614|Xanthomonadales	S	Protein of unknown function (DUF3016)	-	-	-	-	-	-	-	-	-	-	-	-	DUF3016
JNIIIPNH_00415	1118235.CAJH01000054_gene3203	4.94e-284	798	COG0745@1|root,COG5002@1|root,COG0745@2|Bacteria,COG5002@2|Bacteria,1R5EN@1224|Proteobacteria,1T1ND@1236|Gammaproteobacteria,1X4HW@135614|Xanthomonadales	135614|Xanthomonadales	T	Histidine kinase	-	-	-	-	-	-	-	-	-	-	-	-	HATPase_c,HisKA,PAS_4,PAS_8,PAS_9,Response_reg
JNIIIPNH_00416	1118235.CAJH01000054_gene3206	3.43e-195	548	COG2813@1|root,COG2813@2|Bacteria,1MXE9@1224|Proteobacteria,1RQCH@1236|Gammaproteobacteria,1X2XS@135614|Xanthomonadales	135614|Xanthomonadales	J	Methyltransferase	rsmC	-	2.1.1.172	ko:K00564	-	-	R07234	RC00003	ko00000,ko01000,ko03009	-	-	-	MTS
JNIIIPNH_00417	1429851.X548_00775	4.75e-134	383	COG1187@1|root,COG1187@2|Bacteria,1MU6M@1224|Proteobacteria,1RQA9@1236|Gammaproteobacteria,1X3V6@135614|Xanthomonadales	135614|Xanthomonadales	J	Belongs to the pseudouridine synthase RsuA family	rsuA	-	5.4.99.19	ko:K06183	-	-	-	-	ko00000,ko01000,ko03009	-	-	-	PseudoU_synth_2
JNIIIPNH_00418	935567.JAES01000024_gene1459	2.95e-90	272	COG0637@1|root,COG0637@2|Bacteria,1R8Z3@1224|Proteobacteria,1S4ZI@1236|Gammaproteobacteria,1XCM1@135614|Xanthomonadales	135614|Xanthomonadales	S	HAD-hyrolase-like	-	-	-	-	-	-	-	-	-	-	-	-	HAD_2
JNIIIPNH_00419	1045855.DSC_14935	8.55e-111	320	COG3310@1|root,COG3310@2|Bacteria,1RDE0@1224|Proteobacteria,1S86S@1236|Gammaproteobacteria,1X5Y7@135614|Xanthomonadales	135614|Xanthomonadales	S	protein conserved in bacteria	-	-	-	ko:K09941	-	-	-	-	ko00000	-	-	-	DUF1415
JNIIIPNH_00420	1045855.DSC_14795	5.84e-83	248	COG1666@1|root,COG1666@2|Bacteria,1RDTF@1224|Proteobacteria,1S3RU@1236|Gammaproteobacteria,1X5Z3@135614|Xanthomonadales	135614|Xanthomonadales	S	Nucleotide binding property based on structural studies of Haemophilus influenzae crystallized protein in PDB Accession Number 1IN0 and NMR studies of Escherichia coli YajQ	yajQ	-	-	ko:K09767	-	-	-	-	ko00000	-	-	-	DUF520
JNIIIPNH_00421	1384056.N787_02975	1.03e-70	236	COG1680@1|root,COG1680@2|Bacteria,1RBDE@1224|Proteobacteria,1RYDP@1236|Gammaproteobacteria,1X4U9@135614|Xanthomonadales	135614|Xanthomonadales	V	Beta-lactamase	-	-	-	-	-	-	-	-	-	-	-	-	Beta-lactamase
JNIIIPNH_00422	1118235.CAJH01000020_gene1198	8.63e-170	479	COG0697@1|root,COG0697@2|Bacteria,1MZXM@1224|Proteobacteria,1SZQ6@1236|Gammaproteobacteria,1XCX4@135614|Xanthomonadales	135614|Xanthomonadales	EG	EamA-like transporter family	-	-	-	-	-	-	-	-	-	-	-	-	EamA
JNIIIPNH_00423	522373.Smlt4088	2.33e-205	572	COG1135@1|root,COG1135@2|Bacteria,1QTTK@1224|Proteobacteria,1RMQD@1236|Gammaproteobacteria,1X51H@135614|Xanthomonadales	135614|Xanthomonadales	P	Part of the ABC transporter complex MetNIQ involved in methionine import. Responsible for energy coupling to the transport system	metN	-	-	ko:K02071	ko02010,map02010	M00238	-	-	ko00000,ko00001,ko00002,ko02000	3.A.1.24	-	-	ABC_tran,NIL
JNIIIPNH_00424	1429851.X548_16075	9.28e-134	382	COG2011@1|root,COG2011@2|Bacteria,1MW8E@1224|Proteobacteria,1RQ6I@1236|Gammaproteobacteria,1X45J@135614|Xanthomonadales	135614|Xanthomonadales	P	ABC-type metal ion transport system permease component	yaeE	-	-	ko:K02072	ko02010,map02010	M00238	-	-	ko00000,ko00001,ko00002,ko02000	3.A.1.24	-	-	BPD_transp_1
JNIIIPNH_00425	380358.XALC_2919	7.71e-154	436	COG1464@1|root,COG1464@2|Bacteria,1MUVY@1224|Proteobacteria,1RZBR@1236|Gammaproteobacteria,1XCE0@135614|Xanthomonadales	135614|Xanthomonadales	M	Belongs to the nlpA lipoprotein family	metQ	-	-	ko:K02073	ko02010,map02010	M00238	-	-	ko00000,ko00001,ko00002,ko02000	3.A.1.24	-	-	Lipoprotein_9
JNIIIPNH_00426	1121013.P873_14535	4.83e-105	312	28JXP@1|root,2Z9N4@2|Bacteria,1MXG4@1224|Proteobacteria,1S2DJ@1236|Gammaproteobacteria,1X5A6@135614|Xanthomonadales	135614|Xanthomonadales	S	Permuted papain-like amidase enzyme, YaeF/YiiX, C92 family	-	-	-	-	-	-	-	-	-	-	-	-	Peptidase_C92
JNIIIPNH_00427	1205753.A989_02545	1.53e-112	327	COG3047@1|root,COG3047@2|Bacteria,1NUZJ@1224|Proteobacteria,1RRRC@1236|Gammaproteobacteria,1X600@135614|Xanthomonadales	135614|Xanthomonadales	M	membrane	ompW3	-	-	ko:K07275	-	-	-	-	ko00000	-	-	-	OmpW
JNIIIPNH_00428	1205753.A989_02540	1.75e-73	226	COG3663@1|root,COG3663@2|Bacteria,1REPV@1224|Proteobacteria,1S9AV@1236|Gammaproteobacteria,1X809@135614|Xanthomonadales	135614|Xanthomonadales	L	DNA glycosylase	-	-	-	-	-	-	-	-	-	-	-	-	UDG
JNIIIPNH_00429	1118235.CAJH01000020_gene1160	3.63e-250	696	COG0508@1|root,COG0508@2|Bacteria,1MU7K@1224|Proteobacteria,1RNPT@1236|Gammaproteobacteria,1X3PC@135614|Xanthomonadales	135614|Xanthomonadales	C	acetyltransferase component of pyruvate dehydrogenase complex	aceF	-	2.3.1.12	ko:K00627	ko00010,ko00020,ko00620,ko01100,ko01110,ko01120,ko01130,ko01200,map00010,map00020,map00620,map01100,map01110,map01120,map01130,map01200	M00307	R00209,R02569	RC00004,RC02742,RC02857	br01601,ko00000,ko00001,ko00002,ko01000	-	-	-	2-oxoacid_dh,Biotin_lipoyl,E3_binding
JNIIIPNH_00430	1211114.ALIP01000091_gene2846	0	1097	COG1249@1|root,COG1249@2|Bacteria,1MU2U@1224|Proteobacteria,1RMFF@1236|Gammaproteobacteria,1X3MV@135614|Xanthomonadales	135614|Xanthomonadales	C	dehydrogenase	lpdA	-	1.8.1.4	ko:K00382	ko00010,ko00020,ko00260,ko00280,ko00620,ko00630,ko00640,ko01100,ko01110,ko01120,ko01130,ko01200,map00010,map00020,map00260,map00280,map00620,map00630,map00640,map01100,map01110,map01120,map01130,map01200	M00009,M00011,M00036,M00307,M00532	R00209,R01221,R01698,R03815,R07618,R08549	RC00004,RC00022,RC00583,RC02742,RC02833,RC02834	br01601,ko00000,ko00001,ko00002,ko01000,ko04147	-	-	-	Biotin_lipoyl,Pyr_redox_2,Pyr_redox_dim
JNIIIPNH_00431	1429851.X548_16255	7.79e-144	411	COG3637@1|root,COG3637@2|Bacteria,1N7AR@1224|Proteobacteria,1SHEZ@1236|Gammaproteobacteria,1X5E1@135614|Xanthomonadales	135614|Xanthomonadales	M	Has lipid A 3-O-deacylase activity. Hydrolyzes the ester bond at the 3 position of lipid A, a bioactive component of lipopolysaccharide (LPS), thereby releasing the primary fatty acyl moiety	-	-	-	-	-	-	-	-	-	-	-	-	-
JNIIIPNH_00432	380358.XALC_2913	6.95e-40	136	2AQZN@1|root,31G8D@2|Bacteria,1QE0R@1224|Proteobacteria,1TABE@1236|Gammaproteobacteria,1X8PX@135614|Xanthomonadales	135614|Xanthomonadales	-	-	-	-	-	-	-	-	-	-	-	-	-	-	-
JNIIIPNH_00433	522373.Smlt4117	9.19e-175	489	COG0356@1|root,COG0356@2|Bacteria,1MV87@1224|Proteobacteria,1RPHK@1236|Gammaproteobacteria,1X4NB@135614|Xanthomonadales	135614|Xanthomonadales	C	it plays a direct role in the translocation of protons across the membrane	atpB	-	-	ko:K02108	ko00190,ko00195,ko01100,map00190,map00195,map01100	M00157	-	-	ko00000,ko00001,ko00002,ko00194,ko03110	3.A.2.1	-	-	ATP-synt_A
JNIIIPNH_00434	391008.Smal_3516	8.96e-45	147	COG0636@1|root,32S3K@2|Bacteria,1N1NA@1224|Proteobacteria,1S9MD@1236|Gammaproteobacteria,1X78S@135614|Xanthomonadales	135614|Xanthomonadales	C	F(1)F(0) ATP synthase produces ATP from ADP in the presence of a proton or sodium gradient. F-type ATPases consist of two structural domains, F(1) containing the extramembraneous catalytic core and F(0) containing the membrane proton channel, linked together by a central stalk and a peripheral stalk. During catalysis, ATP synthesis in the catalytic domain of F(1) is coupled via a rotary mechanism…	atpE	-	-	ko:K02110	ko00190,ko00195,ko01100,map00190,map00195,map01100	M00157	-	-	ko00000,ko00001,ko00002,ko00194	3.A.2.1	-	-	ATP-synt_C
JNIIIPNH_00435	1205753.A989_02500	1.68e-47	158	COG0711@1|root,COG0711@2|Bacteria,1RHZ0@1224|Proteobacteria,1S402@1236|Gammaproteobacteria,1X60B@135614|Xanthomonadales	135614|Xanthomonadales	C	Component of the F(0) channel, it forms part of the peripheral stalk, linking F(1) to F(0)	atpF	-	-	ko:K02109	ko00190,ko00195,ko01100,map00190,map00195,map01100	M00157	-	-	ko00000,ko00001,ko00002,ko00194	3.A.2.1	-	-	ATP-synt_B
JNIIIPNH_00436	1429851.X548_16230	3.21e-87	260	COG0712@1|root,COG0712@2|Bacteria,1MVRH@1224|Proteobacteria,1S8X2@1236|Gammaproteobacteria,1X6DJ@135614|Xanthomonadales	135614|Xanthomonadales	C	F(1)F(0) ATP synthase produces ATP from ADP in the presence of a proton or sodium gradient. F-type ATPases consist of two structural domains, F(1) containing the extramembraneous catalytic core and F(0) containing the membrane proton channel, linked together by a central stalk and a peripheral stalk. During catalysis, ATP synthesis in the catalytic domain of F(1) is coupled via a rotary mechanism…	atpH	-	-	ko:K02113	ko00190,ko00195,ko01100,map00190,map00195,map01100	M00157	-	-	ko00000,ko00001,ko00002,ko00194	3.A.2.1	-	-	OSCP
JNIIIPNH_00437	522373.Smlt4113	0	958	COG0056@1|root,COG0056@2|Bacteria,1MUG7@1224|Proteobacteria,1RP4V@1236|Gammaproteobacteria,1X31U@135614|Xanthomonadales	135614|Xanthomonadales	C	Produces ATP from ADP in the presence of a proton gradient across the membrane. The alpha chain is a regulatory subunit	atpA	-	3.6.3.14	ko:K02111	ko00190,ko00195,ko01100,map00190,map00195,map01100	M00157	-	-	ko00000,ko00001,ko00002,ko00194,ko01000	3.A.2.1	-	-	ATP-synt_ab,ATP-synt_ab_C,ATP-synt_ab_N
JNIIIPNH_00438	391008.Smal_3512	2.71e-180	504	COG0224@1|root,COG0224@2|Bacteria,1MU28@1224|Proteobacteria,1RNWJ@1236|Gammaproteobacteria,1X3U6@135614|Xanthomonadales	135614|Xanthomonadales	C	Produces ATP from ADP in the presence of a proton gradient across the membrane. The gamma chain is believed to be important in regulating ATPase activity and the flow of protons through the CF(0) complex	atpG	-	-	ko:K02115	ko00190,ko00195,ko01100,map00190,map00195,map01100	M00157	-	-	ko00000,ko00001,ko00002,ko00194	3.A.2.1	-	-	ATP-synt
JNIIIPNH_00439	522373.Smlt4111	0	870	COG0055@1|root,COG0055@2|Bacteria,1MUFU@1224|Proteobacteria,1RN6U@1236|Gammaproteobacteria,1X3WS@135614|Xanthomonadales	135614|Xanthomonadales	C	Produces ATP from ADP in the presence of a proton gradient across the membrane. The catalytic sites are hosted primarily by the beta subunits	atpD	-	3.6.3.14	ko:K02112	ko00190,ko00195,ko01100,map00190,map00195,map01100	M00157	-	-	ko00000,ko00001,ko00002,ko00194,ko01000	3.A.2.1	-	-	ATP-synt_ab,ATP-synt_ab_N
JNIIIPNH_00440	1118235.CAJH01000020_gene1173	9.67e-79	236	COG0355@1|root,COG0355@2|Bacteria,1RHE4@1224|Proteobacteria,1S25H@1236|Gammaproteobacteria,1X6GE@135614|Xanthomonadales	135614|Xanthomonadales	C	Produces ATP from ADP in the presence of a proton gradient across the membrane	atpC	GO:0005575,GO:0005622,GO:0005623,GO:0006139,GO:0006163,GO:0006164,GO:0006725,GO:0006753,GO:0006754,GO:0006793,GO:0006796,GO:0006807,GO:0006810,GO:0006811,GO:0006812,GO:0008150,GO:0008152,GO:0009058,GO:0009117,GO:0009123,GO:0009124,GO:0009126,GO:0009127,GO:0009141,GO:0009142,GO:0009144,GO:0009145,GO:0009150,GO:0009152,GO:0009156,GO:0009161,GO:0009165,GO:0009167,GO:0009168,GO:0009199,GO:0009201,GO:…	-	ko:K02114	ko00190,ko00195,ko01100,map00190,map00195,map01100	M00157	-	-	ko00000,ko00001,ko00002,ko00194	3.A.2.1	-	-	ATP-synt_DE,ATP-synt_DE_N
JNIIIPNH_00441	1205753.A989_02465	9.04e-55	174	COG2246@1|root,COG2246@2|Bacteria,1RBFH@1224|Proteobacteria,1T6UH@1236|Gammaproteobacteria,1X7GG@135614|Xanthomonadales	135614|Xanthomonadales	S	GtrA-like protein	-	-	-	-	-	-	-	-	-	-	-	-	GtrA
JNIIIPNH_00442	1118235.CAJH01000020_gene1175	3.82e-255	708	COG1207@1|root,COG1207@2|Bacteria,1MUPH@1224|Proteobacteria,1RNKE@1236|Gammaproteobacteria,1X2YF@135614|Xanthomonadales	135614|Xanthomonadales	M	Catalyzes the last two sequential reactions in the de novo biosynthetic pathway for UDP-N-acetylglucosamine (UDP- GlcNAc). The C-terminal domain catalyzes the transfer of acetyl group from acetyl coenzyme A to glucosamine-1-phosphate (GlcN-1-P) to produce N-acetylglucosamine-1-phosphate (GlcNAc-1-P), which is converted into UDP-GlcNAc by the transfer of uridine 5- monophosphate (from uridine 5-tr…	glmU	-	2.3.1.157,2.7.7.23	ko:K04042	ko00520,ko01100,ko01130,map00520,map01100,map01130	M00362	R00416,R05332	RC00002,RC00004,RC00166	ko00000,ko00001,ko00002,ko01000	-	-	-	Hexapep,NTP_transf_3
JNIIIPNH_00443	522373.Smlt4106	6.42e-256	710	COG5000@1|root,COG5000@2|Bacteria,1MWKZ@1224|Proteobacteria,1RQ8B@1236|Gammaproteobacteria,1X41T@135614|Xanthomonadales	135614|Xanthomonadales	T	Histidine kinase	styS	-	-	-	-	-	-	-	-	-	-	-	HATPase_c,PAS_8
JNIIIPNH_00444	1219375.CM002139_gene3566	8.28e-243	676	COG2204@1|root,COG2204@2|Bacteria,1MU0N@1224|Proteobacteria,1RMCK@1236|Gammaproteobacteria,1X3II@135614|Xanthomonadales	135614|Xanthomonadales	T	CheY-like receiver AAA-type ATPase and DNA-binding domains	-	-	-	-	-	-	-	-	-	-	-	-	HTH_8,Response_reg,Sigma54_activat
JNIIIPNH_00445	1045855.DSC_14675	1.29e-133	396	COG0577@1|root,COG0577@2|Bacteria,1MXFC@1224|Proteobacteria,1RQX0@1236|Gammaproteobacteria,1X64B@135614|Xanthomonadales	135614|Xanthomonadales	V	ABC-type antimicrobial peptide transport system, permease component	-	-	-	ko:K02004	-	M00258	-	-	ko00000,ko00002,ko02000	3.A.1	-	-	FtsX,MacB_PCD
JNIIIPNH_00446	1045855.DSC_14670	2.61e-161	469	COG0577@1|root,COG0577@2|Bacteria,1QSVW@1224|Proteobacteria,1RPBM@1236|Gammaproteobacteria,1X5JS@135614|Xanthomonadales	135614|Xanthomonadales	V	ABC-type antimicrobial peptide transport system, permease component	-	-	-	ko:K02004	-	M00258	-	-	ko00000,ko00002,ko02000	3.A.1	-	-	FtsX,MacB_PCD
JNIIIPNH_00447	935863.AWZR01000001_gene1881	7.47e-73	223	COG1680@1|root,COG1680@2|Bacteria,1RJKW@1224|Proteobacteria,1T1MK@1236|Gammaproteobacteria,1X7C7@135614|Xanthomonadales	135614|Xanthomonadales	V	Domain of unknown function (DUF4440)	-	-	-	-	-	-	-	-	-	-	-	-	DUF4440
JNIIIPNH_00448	1122185.N792_12400	3.82e-150	438	COG0577@1|root,COG0577@2|Bacteria,1MXFC@1224|Proteobacteria,1RQX0@1236|Gammaproteobacteria,1X3KM@135614|Xanthomonadales	135614|Xanthomonadales	V	ABC-type antimicrobial peptide transport system, permease component	-	-	-	ko:K02004	-	M00258	-	-	ko00000,ko00002,ko02000	3.A.1	-	-	FtsX,MacB_PCD
JNIIIPNH_00449	1385515.N791_05400	1.3e-192	548	COG0577@1|root,COG0577@2|Bacteria,1QSVW@1224|Proteobacteria,1RPBM@1236|Gammaproteobacteria,1X4WM@135614|Xanthomonadales	135614|Xanthomonadales	V	ABC-type antimicrobial peptide transport system, permease component	-	-	-	ko:K02004	-	M00258	-	-	ko00000,ko00002,ko02000	3.A.1	-	-	FtsX,MacB_PCD
JNIIIPNH_00450	1123377.AUIV01000034_gene653	8.44e-193	546	COG0577@1|root,COG0577@2|Bacteria,1MXFC@1224|Proteobacteria,1RQX0@1236|Gammaproteobacteria,1X3KM@135614|Xanthomonadales	135614|Xanthomonadales	V	ABC-type antimicrobial peptide transport system, permease component	-	-	-	ko:K02004	-	M00258	-	-	ko00000,ko00002,ko02000	3.A.1	-	-	FtsX,MacB_PCD
JNIIIPNH_00451	1123377.AUIV01000034_gene654	4.02e-235	655	COG0577@1|root,COG0577@2|Bacteria,1QSVW@1224|Proteobacteria,1RPBM@1236|Gammaproteobacteria,1X4WM@135614|Xanthomonadales	135614|Xanthomonadales	V	ABC-type antimicrobial peptide transport system, permease component	-	-	-	ko:K02004	-	M00258	-	-	ko00000,ko00002,ko02000	3.A.1	-	-	FtsX,MacB_PCD
JNIIIPNH_00452	1442599.JAAN01000010_gene249	1.02e-180	515	COG0577@1|root,COG0577@2|Bacteria,1MXFC@1224|Proteobacteria,1RQX0@1236|Gammaproteobacteria,1X594@135614|Xanthomonadales	135614|Xanthomonadales	V	FtsX-like permease family	-	-	-	ko:K02004	-	M00258	-	-	ko00000,ko00002,ko02000	3.A.1	-	-	FtsX,MacB_PCD
JNIIIPNH_00453	1442599.JAAN01000010_gene250	3.95e-211	595	COG0577@1|root,COG0577@2|Bacteria,1QSVW@1224|Proteobacteria,1RPBM@1236|Gammaproteobacteria,1X39I@135614|Xanthomonadales	135614|Xanthomonadales	V	ABC-type antimicrobial peptide transport system, permease component	-	-	-	ko:K02004	-	M00258	-	-	ko00000,ko00002,ko02000	3.A.1	-	-	FtsX,MacB_PCD
JNIIIPNH_00454	340.xcc-b100_3783	9.8e-148	418	COG1136@1|root,COG1136@2|Bacteria,1NHCD@1224|Proteobacteria,1RNIX@1236|Gammaproteobacteria,1X4CB@135614|Xanthomonadales	135614|Xanthomonadales	V	abc transporter atp-binding protein	ycfV	-	-	ko:K02003	-	M00258	-	-	ko00000,ko00002,ko02000	3.A.1	-	-	ABC_tran
JNIIIPNH_00455	316273.XCV3755	6.18e-231	644	COG0845@1|root,COG0845@2|Bacteria,1NQDN@1224|Proteobacteria,1RRFE@1236|Gammaproteobacteria,1X3QX@135614|Xanthomonadales	135614|Xanthomonadales	M	Belongs to the membrane fusion protein (MFP) (TC 8.A.1) family	ybjY	-	-	ko:K02005	-	-	-	-	ko00000	-	-	-	Biotin_lipoyl_2,HlyD_3,HlyD_D23
JNIIIPNH_00456	391008.Smal_3499	0	1068	COG0449@1|root,COG0449@2|Bacteria,1MW4K@1224|Proteobacteria,1RMVN@1236|Gammaproteobacteria,1X43R@135614|Xanthomonadales	135614|Xanthomonadales	M	Catalyzes the first step in hexosamine metabolism, converting fructose-6P into glucosamine-6P using glutamine as a nitrogen source	glmS	GO:0003674,GO:0003824,GO:0004360,GO:0005575,GO:0005622,GO:0005623,GO:0005737,GO:0005829,GO:0006002,GO:0006040,GO:0006047,GO:0006139,GO:0006464,GO:0006486,GO:0006487,GO:0006725,GO:0006793,GO:0006796,GO:0006807,GO:0008150,GO:0008152,GO:0008483,GO:0009058,GO:0009059,GO:0009100,GO:0009101,GO:0009225,GO:0009987,GO:0016740,GO:0016769,GO:0019538,GO:0019637,GO:0034641,GO:0034645,GO:0036211,GO:0043170,GO:…	2.6.1.16	ko:K00820	ko00250,ko00520,ko01100,ko01130,ko04931,map00250,map00520,map01100,map01130,map04931	-	R00768	RC00010,RC00163,RC02752	ko00000,ko00001,ko01000,ko01002	-	-	-	GATase_6,SIS
JNIIIPNH_00457	391008.Smal_1169	3.22e-32	127	COG0840@1|root,COG5000@1|root,COG0840@2|Bacteria,COG5000@2|Bacteria,1MU9B@1224|Proteobacteria,1RMH0@1236|Gammaproteobacteria,1X3KX@135614|Xanthomonadales	135614|Xanthomonadales	NT	chemotaxis protein	-	-	-	ko:K05874	ko02020,ko02030,map02020,map02030	-	-	-	ko00000,ko00001,ko02035	-	-	-	4HB_MCP_1,HAMP,MCPsignal
JNIIIPNH_00458	1211114.ALIP01000167_gene465	9.52e-204	563	COG2801@1|root,COG2801@2|Bacteria,1MVXQ@1224|Proteobacteria,1RR4F@1236|Gammaproteobacteria,1X5HK@135614|Xanthomonadales	135614|Xanthomonadales	L	Transposase and inactivated derivatives	-	-	-	-	-	-	-	-	-	-	-	-	HTH_21,rve
JNIIIPNH_00459	40215.BBOS01000016_gene2515	1.11e-149	436	COG4974@1|root,COG4974@2|Bacteria,1NU74@1224|Proteobacteria,1SM3K@1236|Gammaproteobacteria	1236|Gammaproteobacteria	L	Phage integrase, N-terminal SAM-like domain	-	-	-	-	-	-	-	-	-	-	-	-	Phage_int_SAM_1,Phage_integrase
JNIIIPNH_00460	40215.BBOS01000016_gene2514	4.57e-40	139	2FCR9@1|root,344UF@2|Bacteria,1P12V@1224|Proteobacteria,1SS2D@1236|Gammaproteobacteria	1236|Gammaproteobacteria	S	Cro/C1-type HTH DNA-binding domain	-	-	-	-	-	-	-	-	-	-	-	-	HTH_26
JNIIIPNH_00461	40215.BBOS01000016_gene2513	1.4e-30	127	COG2827@1|root,COG2827@2|Bacteria,1MZ4K@1224|Proteobacteria,1SGH5@1236|Gammaproteobacteria	1236|Gammaproteobacteria	L	GIY-YIG nuclease	-	-	-	ko:K07461	-	-	-	-	ko00000	-	-	-	GIY-YIG
JNIIIPNH_00462	1266908.AQPB01000030_gene1636	2.35e-22	91.7	COG2827@1|root,COG2827@2|Bacteria,1MZ4K@1224|Proteobacteria,1SGH5@1236|Gammaproteobacteria	1236|Gammaproteobacteria	L	GIY-YIG nuclease	-	-	-	ko:K07461	-	-	-	-	ko00000	-	-	-	GIY-YIG
JNIIIPNH_00463	1415780.JPOG01000001_gene33	4.61e-89	271	2EVN7@1|root,33P27@2|Bacteria,1NMF4@1224|Proteobacteria,1SGYW@1236|Gammaproteobacteria,1XBG3@135614|Xanthomonadales	135614|Xanthomonadales	-	-	-	-	-	-	-	-	-	-	-	-	-	-	-
JNIIIPNH_00464	935567.JAES01000002_gene696	0	1727	COG0610@1|root,COG0610@2|Bacteria,1MU96@1224|Proteobacteria,1RP2Q@1236|Gammaproteobacteria,1X3BF@135614|Xanthomonadales	135614|Xanthomonadales	L	Subunit R is required for both nuclease and ATPase activities, but not for modification	-	-	3.1.21.3	ko:K01153	-	-	-	-	ko00000,ko01000,ko02048	-	-	-	DUF3387,HSDR_N,ResIII
JNIIIPNH_00465	205914.HS_0557	1.23e-61	195	2E0GI@1|root,32W2H@2|Bacteria,1N29Q@1224|Proteobacteria,1SAIH@1236|Gammaproteobacteria	1236|Gammaproteobacteria	-	-	-	-	-	-	-	-	-	-	-	-	-	-	-
JNIIIPNH_00466	324925.Ppha_1417	5.02e-107	315	28I7P@1|root,2Z8AJ@2|Bacteria	2|Bacteria	S	Protein of unknown function (DUF3800)	rlfA	-	-	-	-	-	-	-	-	-	-	-	DUF3800
JNIIIPNH_00467	1385517.N800_01630	6.01e-285	810	COG1479@1|root,COG1479@2|Bacteria,1PM9H@1224|Proteobacteria,1TBRN@1236|Gammaproteobacteria,1XAQ3@135614|Xanthomonadales	135614|Xanthomonadales	S	Domain of unknown function (DUF4268)	-	-	-	-	-	-	-	-	-	-	-	-	DUF4268
JNIIIPNH_00468	745411.B3C1_15994	1.86e-64	206	2EJUM@1|root,33DJ9@2|Bacteria,1NB9C@1224|Proteobacteria,1SNZY@1236|Gammaproteobacteria	1236|Gammaproteobacteria	-	-	-	-	-	-	-	-	-	-	-	-	-	-	-
JNIIIPNH_00469	1144342.PMI40_02309	1.62e-98	305	COG0732@1|root,COG0732@2|Bacteria,1MXSQ@1224|Proteobacteria,2VT2C@28216|Betaproteobacteria,47875@75682|Oxalobacteraceae	28216|Betaproteobacteria	L	Type I restriction modification DNA specificity domain	-	-	3.1.21.3	ko:K01154	-	-	-	-	ko00000,ko01000,ko02048	-	-	-	Methylase_S
JNIIIPNH_00470	1123377.AUIV01000024_gene115	2.23e-232	639	COG3677@1|root,COG3677@2|Bacteria,1NUTK@1224|Proteobacteria,1S11R@1236|Gammaproteobacteria,1XCXA@135614|Xanthomonadales	135614|Xanthomonadales	L	ISXO2-like transposase domain	-	-	-	-	-	-	-	-	-	-	-	-	DDE_Tnp_IS1595,Zn_Tnp_IS1595
JNIIIPNH_00471	1385517.N800_01615	0	970	COG0286@1|root,COG0286@2|Bacteria,1MW3A@1224|Proteobacteria,1RMRA@1236|Gammaproteobacteria,1X5F2@135614|Xanthomonadales	135614|Xanthomonadales	V	HsdM N-terminal domain	-	-	2.1.1.72	ko:K03427	-	-	-	-	ko00000,ko01000,ko02048	-	-	-	HsdM_N,N6_Mtase
JNIIIPNH_00472	1452718.JBOY01000091_gene2719	1.82e-96	285	COG1961@1|root,COG1961@2|Bacteria,1MXXT@1224|Proteobacteria,1S08N@1236|Gammaproteobacteria	1236|Gammaproteobacteria	L	Site-specific recombinases, DNA invertase Pin homologs	-	-	-	ko:K14060	-	-	-	-	ko00000	-	-	-	HTH_7,Resolvase
JNIIIPNH_00473	1121367.AQXC01000019_gene1254	2.8e-117	339	COG4974@1|root,COG4974@2|Bacteria,2HY8F@201174|Actinobacteria,22Q96@1653|Corynebacteriaceae	201174|Actinobacteria	L	Phage integrase, N-terminal SAM-like domain	-	-	-	-	-	-	-	-	-	-	-	-	Phage_int_SAM_4,Phage_integrase
JNIIIPNH_00474	1408224.SAMCCGM7_c1071	5.56e-74	235	COG2367@1|root,COG2367@2|Bacteria,1NMW4@1224|Proteobacteria,2TX7R@28211|Alphaproteobacteria,4BBPJ@82115|Rhizobiaceae	28211|Alphaproteobacteria	V	beta-lactamase	bla	-	3.5.2.6	ko:K17836	ko00311,ko01130,ko01501,map00311,map01130,map01501	M00627,M00628	R06363	RC01499	ko00000,ko00001,ko00002,ko01000,ko01504	-	-	-	Beta-lactamase2
JNIIIPNH_00475	1211112.ALJC01000012_gene194	2.96e-157	440	COG0110@1|root,COG0110@2|Bacteria,1MUCJ@1224|Proteobacteria,1RPPT@1236|Gammaproteobacteria	1236|Gammaproteobacteria	S	COG0110 Acetyltransferase (isoleucine patch superfamily)	catB	-	2.3.1.28	ko:K00638	-	-	-	-	br01600,ko00000,ko01000,ko01504	-	-	-	Hexapep
JNIIIPNH_00476	1042209.HK44_023770	7.47e-135	383	COG1961@1|root,COG1961@2|Bacteria,1MXXT@1224|Proteobacteria,1RRXW@1236|Gammaproteobacteria	1236|Gammaproteobacteria	L	Resolvase, N terminal domain	tniR	-	-	-	-	-	-	-	-	-	-	-	Resolvase
JNIIIPNH_00477	1007105.PT7_0588	6.56e-293	799	2C5W7@1|root,2Z8WC@2|Bacteria,1PE75@1224|Proteobacteria,2VM9N@28216|Betaproteobacteria	28216|Betaproteobacteria	S	TniQ	-	-	-	-	-	-	-	-	-	-	-	-	TniQ
JNIIIPNH_00478	1097668.BYI23_E002800	9.11e-207	573	COG2842@1|root,COG2842@2|Bacteria,1PSN7@1224|Proteobacteria,2VM9C@28216|Betaproteobacteria,1K5PA@119060|Burkholderiaceae	28216|Betaproteobacteria	S	PFAM TniB family protein	tniB	-	-	-	-	-	-	-	-	-	-	-	TniB
JNIIIPNH_00479	1134474.O59_002514	0	1100	COG2801@1|root,COG2801@2|Bacteria,1PG4W@1224|Proteobacteria,1TB3D@1236|Gammaproteobacteria,1FII6@10|Cellvibrio	1236|Gammaproteobacteria	L	Integrase core domain	-	-	-	-	-	-	-	-	-	-	-	-	rve
JNIIIPNH_00481	94122.Shewana3_2179	7.89e-17	87	2EIAA@1|root,33C1Q@2|Bacteria,1NHGJ@1224|Proteobacteria,1SJ2T@1236|Gammaproteobacteria	1236|Gammaproteobacteria	-	-	-	-	-	-	-	-	-	-	-	-	-	-	-
JNIIIPNH_00482	61647.LG71_06835	1.33e-227	627	COG3039@1|root,COG3039@2|Bacteria,1MVDK@1224|Proteobacteria,1RR0T@1236|Gammaproteobacteria	1236|Gammaproteobacteria	L	COG3039 Transposase and inactivated derivatives IS5 family	-	-	-	ko:K07481	-	-	-	-	ko00000	-	-	-	DDE_Tnp_1,DUF772
JNIIIPNH_00483	1221522.B723_12620	5.56e-178	508	COG2059@1|root,COG2059@2|Bacteria,1MUBW@1224|Proteobacteria,1RPNP@1236|Gammaproteobacteria,1YQXS@136843|Pseudomonas fluorescens group	1236|Gammaproteobacteria	P	Chromate transporter	chrA	-	-	ko:K07240	-	-	-	-	ko00000,ko02000	2.A.51.1	-	-	Chromate_transp
JNIIIPNH_00484	935567.JAES01000002_gene630	1.94e-254	731	COG0823@1|root,COG3710@1|root,COG0823@2|Bacteria,COG3710@2|Bacteria,1PYUK@1224|Proteobacteria,1S0VV@1236|Gammaproteobacteria,1X5W9@135614|Xanthomonadales	135614|Xanthomonadales	KU	Transcriptional regulatory protein, C terminal	-	-	-	-	-	-	-	-	-	-	-	-	PD40,Trans_reg_C
JNIIIPNH_00486	935567.JAES01000002_gene629	2.56e-84	263	COG4977@1|root,COG4977@2|Bacteria,1MXSX@1224|Proteobacteria,1T1HP@1236|Gammaproteobacteria,1X5MB@135614|Xanthomonadales	135614|Xanthomonadales	K	Transcriptional regulator	-	-	-	ko:K07506	-	-	-	-	ko00000,ko03000	-	-	-	HTH_18
JNIIIPNH_00487	935863.AWZR01000002_gene1140	0	1263	COG1629@1|root,COG1629@2|Bacteria,COG4771@2|Bacteria,1MU9K@1224|Proteobacteria,1RMTG@1236|Gammaproteobacteria,1X2YV@135614|Xanthomonadales	135614|Xanthomonadales	P	receptor	-	-	-	-	-	-	-	-	-	-	-	-	Plug,TonB_dep_Rec
JNIIIPNH_00488	1442599.JAAN01000010_gene259	9.35e-269	746	28KKP@1|root,2ZA5F@2|Bacteria,1PCB9@1224|Proteobacteria,1RPVV@1236|Gammaproteobacteria,1X58M@135614|Xanthomonadales	135614|Xanthomonadales	-	-	-	-	-	-	-	-	-	-	-	-	-	-	-
JNIIIPNH_00489	1442599.JAAN01000010_gene260	2.66e-119	344	2EEZY@1|root,338T2@2|Bacteria,1NBPS@1224|Proteobacteria,1T146@1236|Gammaproteobacteria,1X5TR@135614|Xanthomonadales	135614|Xanthomonadales	S	Domain of unknown function (DUF4194)	-	-	-	-	-	-	-	-	-	-	-	-	DUF4194
JNIIIPNH_00490	1442599.JAAN01000010_gene261	0	1560	COG4913@1|root,COG4913@2|Bacteria,1N16Z@1224|Proteobacteria,1RYVF@1236|Gammaproteobacteria,1X4YI@135614|Xanthomonadales	135614|Xanthomonadales	S	DNA replication and repair protein RecF	-	-	-	-	-	-	-	-	-	-	-	-	AAA_29,SbcCD_C
JNIIIPNH_00491	522373.Smlt4096	3.82e-105	305	COG0346@1|root,COG0346@2|Bacteria,1RCYX@1224|Proteobacteria,1RP3M@1236|Gammaproteobacteria,1X69M@135614|Xanthomonadales	135614|Xanthomonadales	E	Lactoylglutathione lyase	-	-	4.4.1.5	ko:K01759	ko00620,map00620	-	R02530	RC00004,RC00740	ko00000,ko00001,ko01000	-	-	-	Glyoxalase
JNIIIPNH_00492	1118235.CAJH01000035_gene2209	2.29e-55	177	COG3019@1|root,COG3019@2|Bacteria,1MZ9V@1224|Proteobacteria,1S9CQ@1236|Gammaproteobacteria,1X6GA@135614|Xanthomonadales	135614|Xanthomonadales	S	Protein of unknown function, DUF	copG	-	-	-	-	-	-	-	-	-	-	-	DUF411
JNIIIPNH_00493	84531.JMTZ01000039_gene538	7.83e-95	292	COG3667@1|root,COG3667@2|Bacteria,1MXW6@1224|Proteobacteria,1RZEY@1236|Gammaproteobacteria,1X9CT@135614|Xanthomonadales	135614|Xanthomonadales	P	Copper resistance protein B precursor (CopB)	-	-	-	ko:K07233	-	-	-	-	ko00000	-	-	-	CopB
JNIIIPNH_00494	863365.XHC_0604	0	935	COG2132@1|root,COG2132@2|Bacteria,1MU0J@1224|Proteobacteria,1RQ4N@1236|Gammaproteobacteria,1X3SD@135614|Xanthomonadales	135614|Xanthomonadales	Q	multicopper	copA	-	-	-	-	-	-	-	-	-	-	-	Cu-oxidase,Cu-oxidase_3
JNIIIPNH_00496	1118235.CAJH01000020_gene1190	4.82e-237	655	COG0031@1|root,COG0031@2|Bacteria,1MUR6@1224|Proteobacteria,1RMS1@1236|Gammaproteobacteria,1X435@135614|Xanthomonadales	135614|Xanthomonadales	E	cysteine synthase	cysM	-	2.5.1.47	ko:K01738	ko00270,ko00920,ko01100,ko01110,ko01120,ko01130,ko01200,ko01230,map00270,map00920,map01100,map01110,map01120,map01130,map01200,map01230	M00021	R00897,R03601,R04859	RC00020,RC02814,RC02821	ko00000,ko00001,ko00002,ko01000	-	-	-	PALP
JNIIIPNH_00497	317013.NY99_01220	0	1073	COG0339@1|root,COG0339@2|Bacteria,1MU1K@1224|Proteobacteria,1RMAH@1236|Gammaproteobacteria,1X55W@135614|Xanthomonadales	135614|Xanthomonadales	E	Peptidase family M3	prlC	-	3.4.24.70	ko:K01414	-	-	-	-	ko00000,ko01000,ko01002	-	-	-	Peptidase_M3
JNIIIPNH_00498	1041147.AUFB01000024_gene5153	2.31e-09	60.8	COG3103@1|root,COG4991@2|Bacteria,1N1ZX@1224|Proteobacteria,2TST6@28211|Alphaproteobacteria,4BN04@82115|Rhizobiaceae	28211|Alphaproteobacteria	T	Bacterial SH3 domain homologues	-	-	-	-	-	-	-	-	-	-	-	-	SH3_3
JNIIIPNH_00504	1219375.CM002139_gene3546	1.33e-247	684	COG0304@1|root,COG0304@2|Bacteria,1MU1X@1224|Proteobacteria,1RMDE@1236|Gammaproteobacteria,1X3JG@135614|Xanthomonadales	135614|Xanthomonadales	IQ	catalyzes a condensation reaction in fatty acid biosynthesis addition of an acyl acceptor of two carbons from malonyl-ACP	fabB	-	2.3.1.41	ko:K00647	ko00061,ko00780,ko01100,ko01212,map00061,map00780,map01100,map01212	M00083,M00572	R04355,R04726,R04952,R04957,R04960,R04963,R04968,R07762,R10115,R10119	RC00039,RC02728,RC02729,RC02888	ko00000,ko00001,ko00002,ko01000,ko01004	-	-	-	Ketoacyl-synt_C,ketoacyl-synt
JNIIIPNH_00505	1118235.CAJH01000054_gene3210	5.29e-116	332	COG0764@1|root,COG0764@2|Bacteria,1MWV8@1224|Proteobacteria,1RP6W@1236|Gammaproteobacteria,1X5SK@135614|Xanthomonadales	135614|Xanthomonadales	I	Necessary for the introduction of cis unsaturation into fatty acids. Catalyzes the dehydration of (3R)-3-hydroxydecanoyl- ACP to E-(2)-decenoyl-ACP and then its isomerization to Z-(3)- decenoyl-ACP. Can catalyze the dehydratase reaction for beta- hydroxyacyl-ACPs with saturated chain lengths up to 16 0, being most active on intermediate chain length	fabA	-	4.2.1.59,5.3.3.14	ko:K01716	ko00061,ko01100,ko01212,map00061,map01100,map01212	M00083	R04428,R04535,R04537,R04544,R04568,R04954,R04965,R07639	RC00831,RC01078,RC01095	ko00000,ko00001,ko00002,ko01000,ko01004	-	-	-	FabA
JNIIIPNH_00506	935567.JAES01000009_gene1690	3.96e-201	564	COG0389@1|root,COG0389@2|Bacteria,1MUUH@1224|Proteobacteria,1RMFM@1236|Gammaproteobacteria,1X3D0@135614|Xanthomonadales	135614|Xanthomonadales	L	Poorly processive, error-prone DNA polymerase involved in untargeted mutagenesis. Copies undamaged DNA at stalled replication forks, which arise in vivo from mismatched or misaligned primer ends. These misaligned primers can be extended by PolIV. Exhibits no 3'-5' exonuclease (proofreading) activity. May be involved in translesional synthesis, in conjunction with the beta clamp from PolIII	dinB	-	2.7.7.7	ko:K02346	-	-	-	-	ko00000,ko01000,ko03400	-	-	-	IMS,IMS_C,IMS_HHH
JNIIIPNH_00507	935567.JAES01000009_gene1692	4.65e-97	288	COG0546@1|root,COG0546@2|Bacteria,1RDDY@1224|Proteobacteria,1S3QD@1236|Gammaproteobacteria,1X612@135614|Xanthomonadales	135614|Xanthomonadales	G	Phosphoglycolate phosphatase	gph	-	3.1.3.18	ko:K01091	ko00630,ko01100,ko01110,ko01130,map00630,map01100,map01110,map01130	-	R01334	RC00017	ko00000,ko00001,ko01000	-	-	-	HAD_2
JNIIIPNH_00508	1205753.A989_19168	1.37e-306	852	COG4206@1|root,COG4206@2|Bacteria,1MW63@1224|Proteobacteria,1RMFJ@1236|Gammaproteobacteria,1X3S1@135614|Xanthomonadales	135614|Xanthomonadales	H	receptor	-	-	-	ko:K16092	-	-	-	-	ko00000,ko02000	1.B.14.3	-	-	Plug,TonB_dep_Rec
JNIIIPNH_00509	114615.BRADO4918	3.93e-138	403	COG2038@1|root,COG2038@2|Bacteria,1MVAM@1224|Proteobacteria,2TQS6@28211|Alphaproteobacteria,3JSIN@41294|Bradyrhizobiaceae	28211|Alphaproteobacteria	H	Catalyzes the synthesis of alpha-ribazole-5'-phosphate from nicotinate mononucleotide (NAMN) and 5,6- dimethylbenzimidazole (DMB)	cobT	GO:0003674,GO:0003824,GO:0006725,GO:0006766,GO:0006767,GO:0006807,GO:0008150,GO:0008152,GO:0008939,GO:0009058,GO:0009110,GO:0009235,GO:0009236,GO:0009987,GO:0016740,GO:0016757,GO:0016763,GO:0017144,GO:0018130,GO:0019438,GO:0033013,GO:0033014,GO:0034641,GO:0042364,GO:0044237,GO:0044249,GO:0044271,GO:0044281,GO:0044283,GO:0046483,GO:0051186,GO:0051188,GO:0071704,GO:1901360,GO:1901362,GO:1901564,GO:…	2.4.2.21	ko:K00768	ko00860,ko01100,map00860,map01100	M00122	R04148	RC00033,RC00063	ko00000,ko00001,ko00002,ko01000	-	-	-	DBI_PRT
JNIIIPNH_00510	1118235.CAJH01000054_gene3217	1.49e-68	214	COG0406@1|root,COG0406@2|Bacteria,1RHAT@1224|Proteobacteria,1SRR9@1236|Gammaproteobacteria,1XCMX@135614|Xanthomonadales	135614|Xanthomonadales	G	phosphoglycerate mutase	-	-	3.1.3.73	ko:K02226	ko00860,ko01100,map00860,map01100	M00122	R04594,R11173	RC00017	ko00000,ko00001,ko00002,ko01000	-	-	-	His_Phos_1
JNIIIPNH_00511	288000.BBta_3135	2.92e-73	230	COG0368@1|root,COG0368@2|Bacteria,1RHCC@1224|Proteobacteria,2U97D@28211|Alphaproteobacteria,3JUE6@41294|Bradyrhizobiaceae	28211|Alphaproteobacteria	H	Joins adenosylcobinamide-GDP and alpha-ribazole to generate adenosylcobalamin (Ado-cobalamin). Also synthesizes adenosylcobalamin 5'-phosphate from adenosylcobinamide-GDP and alpha-ribazole 5'-phosphate	cobS	-	2.7.8.26	ko:K02233	ko00860,ko01100,map00860,map01100	M00122	R05223,R11174	RC00002,RC00078	ko00000,ko00001,ko00002,ko01000	-	-	-	CobS
JNIIIPNH_00512	1205753.A989_19173	1.77e-46	153	COG3070@1|root,COG3070@2|Bacteria,1QU2K@1224|Proteobacteria,1T1NB@1236|Gammaproteobacteria,1X7G3@135614|Xanthomonadales	135614|Xanthomonadales	K	regulator	-	-	-	-	-	-	-	-	-	-	-	-	TfoX_C
JNIIIPNH_00513	1118235.CAJH01000054_gene3219	4.21e-94	276	COG1956@1|root,COG1956@2|Bacteria,1RDBM@1224|Proteobacteria,1S6QU@1236|Gammaproteobacteria,1X616@135614|Xanthomonadales	135614|Xanthomonadales	T	Diguanylate cyclase	-	-	1.8.4.14	ko:K08968	ko00270,map00270	-	R02025	RC00639	ko00000,ko00001,ko01000	-	-	-	GAF_2
JNIIIPNH_00514	945713.IALB_2569	2.06e-32	137	COG0500@1|root,COG2226@2|Bacteria	2|Bacteria	Q	methyltransferase	-	-	-	-	-	-	-	-	-	-	-	-	Methyltransf_11,Nitroreductase
JNIIIPNH_00515	1118235.CAJH01000004_gene213	7.22e-40	136	2BQV3@1|root,32JRZ@2|Bacteria,1QCD1@1224|Proteobacteria,1T82W@1236|Gammaproteobacteria,1X7TD@135614|Xanthomonadales	135614|Xanthomonadales	S	Phasin protein	-	-	-	-	-	-	-	-	-	-	-	-	Phasin_2
JNIIIPNH_00516	454957.IA64_02725	5.92e-76	227	COG0720@1|root,COG0720@2|Bacteria,1RI4P@1224|Proteobacteria,1S3T6@1236|Gammaproteobacteria,1X6I0@135614|Xanthomonadales	135614|Xanthomonadales	H	synthase	ptpS	-	4.1.2.50,4.2.3.12	ko:K01737	ko00790,ko01100,map00790,map01100	M00842,M00843	R04286,R09959	RC01117,RC02846,RC02847	ko00000,ko00001,ko00002,ko01000,ko03016	-	-	-	PTPS
JNIIIPNH_00517	522373.Smlt0605	2.28e-259	720	COG0513@1|root,COG0513@2|Bacteria,1MU49@1224|Proteobacteria,1RMWA@1236|Gammaproteobacteria,1X3UF@135614|Xanthomonadales	135614|Xanthomonadales	JKL	Belongs to the DEAD box helicase family	rhlE	-	3.6.4.13	ko:K11927	ko03018,map03018	-	-	-	ko00000,ko00001,ko01000,ko03019	-	-	-	DEAD,Helicase_C
JNIIIPNH_00518	391008.Smal_0481	7.48e-215	595	COG0179@1|root,COG0179@2|Bacteria,1MV0V@1224|Proteobacteria,1RNYV@1236|Gammaproteobacteria,1X4ZT@135614|Xanthomonadales	135614|Xanthomonadales	Q	2-keto-4-pentenoate hydratase	uptA	-	3.7.1.2	ko:K16171	ko00350,ko00643,ko01100,ko01120,map00350,map00643,map01100,map01120	M00044	R01364	RC00326,RC00446	ko00000,ko00001,ko00002,ko01000	-	-	-	FAA_hydrolase
JNIIIPNH_00519	380358.XALC_2718	2.54e-112	327	COG0625@1|root,COG0625@2|Bacteria,1RA4Y@1224|Proteobacteria,1S2I8@1236|Gammaproteobacteria,1X3PP@135614|Xanthomonadales	135614|Xanthomonadales	O	maleylacetoacetate isomerase	uptB	-	5.2.1.2	ko:K01800	ko00350,ko00643,ko01100,ko01120,map00350,map00643,map01100,map01120	M00044	R03181	RC00867	ko00000,ko00001,ko00002,ko01000	-	-	-	GST_C_2,GST_N,GST_N_3
JNIIIPNH_00520	1429851.X548_00935	2.23e-242	669	COG5008@1|root,COG5008@2|Bacteria,1QTTX@1224|Proteobacteria,1RN0B@1236|Gammaproteobacteria,1X3FB@135614|Xanthomonadales	135614|Xanthomonadales	NU	twitching motility protein	uptC	-	-	ko:K02670	-	-	-	-	ko00000,ko02035,ko02044	3.A.15.2	-	-	T2SSE
JNIIIPNH_00521	1118235.CAJH01000004_gene203	4.39e-34	121	2DR1X@1|root,339TY@2|Bacteria,1R3GV@1224|Proteobacteria,1SE7K@1236|Gammaproteobacteria,1X7HC@135614|Xanthomonadales	135614|Xanthomonadales	S	Domain of unknown function (DUF4398)	uptD	-	-	-	-	-	-	-	-	-	-	-	DUF4398
JNIIIPNH_00522	1118235.CAJH01000004_gene202	1.04e-111	332	COG2885@1|root,COG2885@2|Bacteria,1REH1@1224|Proteobacteria,1S4KP@1236|Gammaproteobacteria,1X61J@135614|Xanthomonadales	135614|Xanthomonadales	M	membrane	uptE	-	-	-	-	-	-	-	-	-	-	-	OmpA
JNIIIPNH_00523	380358.XALC_2714	7.73e-34	119	COG2841@1|root,COG2841@2|Bacteria,1QB8P@1224|Proteobacteria,1T6SZ@1236|Gammaproteobacteria,1X83B@135614|Xanthomonadales	135614|Xanthomonadales	S	Protein of unknown function (DUF465)	uptF	-	-	-	-	-	-	-	-	-	-	-	DUF465
JNIIIPNH_00524	1429851.X548_00955	2.1e-315	860	COG0031@1|root,COG0517@1|root,COG0031@2|Bacteria,COG0517@2|Bacteria,1MUBE@1224|Proteobacteria,1RN6J@1236|Gammaproteobacteria,1X4GC@135614|Xanthomonadales	135614|Xanthomonadales	E	Cystathionine beta-synthase	cysB	-	4.2.1.22	ko:K01697	ko00260,ko00270,ko01100,ko01130,ko01230,map00260,map00270,map01100,map01130,map01230	M00035,M00338	R00891,R01290,R04942	RC00056,RC00069,RC00256,RC00489,RC01246	ko00000,ko00001,ko00002,ko01000	-	-	-	CBS,PALP
JNIIIPNH_00525	935567.JAES01000009_gene1707	2.34e-251	693	COG0626@1|root,COG0626@2|Bacteria,1MU57@1224|Proteobacteria,1RMCV@1236|Gammaproteobacteria,1X4AH@135614|Xanthomonadales	135614|Xanthomonadales	E	cystathionine	-	-	4.4.1.1	ko:K01758	ko00260,ko00270,ko00450,ko01100,ko01130,ko01230,map00260,map00270,map00450,map01100,map01130,map01230	M00338	R00782,R01001,R02408,R04770,R04930,R09366	RC00056,RC00069,RC00348,RC00382,RC00710,RC01209,RC01210,RC01245,RC02303	ko00000,ko00001,ko00002,ko01000,ko04147	-	-	-	Cys_Met_Meta_PP
JNIIIPNH_00526	1297569.MESS2_1240003	3.37e-11	66.2	2EN3H@1|root,33FRK@2|Bacteria,1NI2E@1224|Proteobacteria,2UK8B@28211|Alphaproteobacteria,43Q8D@69277|Phyllobacteriaceae	28211|Alphaproteobacteria	-	-	-	-	-	-	-	-	-	-	-	-	-	-	-
JNIIIPNH_00527	395493.BegalDRAFT_1047	1.39e-131	413	COG1450@1|root,COG1450@2|Bacteria,1MUUA@1224|Proteobacteria,1RXZA@1236|Gammaproteobacteria	1236|Gammaproteobacteria	NU	Type II secretory pathway, component PulD	-	-	-	ko:K02453	ko03070,ko05111,map03070,map05111	M00331	-	-	ko00000,ko00001,ko00002,ko02044	3.A.15	-	-	Secretin,Secretin_N
JNIIIPNH_00530	1123377.AUIV01000011_gene2058	1.26e-22	103	2BQJN@1|root,32JFP@2|Bacteria,1Q8G8@1224|Proteobacteria,1T8BP@1236|Gammaproteobacteria,1XADV@135614|Xanthomonadales	135614|Xanthomonadales	-	-	-	-	-	-	-	-	-	-	-	-	-	-	-
JNIIIPNH_00531	395493.BegalDRAFT_2656	1.45e-47	172	COG3156@1|root,COG3156@2|Bacteria,1N46V@1224|Proteobacteria,1SA83@1236|Gammaproteobacteria	1236|Gammaproteobacteria	U	type II secretion system protein K	-	-	-	ko:K02460	ko03070,ko05111,map03070,map05111	M00331	-	-	ko00000,ko00001,ko00002,ko02044	3.A.15	-	-	T2SSK
JNIIIPNH_00532	95619.PM1_0209450	2.08e-07	57	COG2165@1|root,COG2165@2|Bacteria,1NKMW@1224|Proteobacteria,1SHQI@1236|Gammaproteobacteria	1236|Gammaproteobacteria	NU	Prokaryotic N-terminal methylation motif	-	-	-	ko:K02459	ko03070,ko05111,map03070,map05111	M00331	-	-	ko00000,ko00001,ko00002,ko02044	3.A.15	-	-	N_methyl
JNIIIPNH_00533	395493.BegalDRAFT_2875	5.84e-18	82	COG4967@1|root,COG4967@2|Bacteria,1NJ3V@1224|Proteobacteria,1SGEX@1236|Gammaproteobacteria	1236|Gammaproteobacteria	NU	Prokaryotic N-terminal methylation motif	-	-	-	ko:K02458	ko03070,ko05111,map03070,map05111	M00331	-	-	ko00000,ko00001,ko00002,ko02044	3.A.15	-	-	N_methyl
JNIIIPNH_00534	95619.PM1_0209440	1.21e-11	65.1	2EDW5@1|root,337RA@2|Bacteria,1N9KH@1224|Proteobacteria,1SDZH@1236|Gammaproteobacteria	1236|Gammaproteobacteria	-	-	-	-	-	ko:K02456	ko03070,ko05111,map03070,map05111	M00331	-	-	ko00000,ko00001,ko00002,ko02044	3.A.15	-	-	N_methyl
JNIIIPNH_00535	95619.PM1_0209435	7.07e-61	191	COG2165@1|root,COG2165@2|Bacteria,1RDX2@1224|Proteobacteria,1S69B@1236|Gammaproteobacteria	1236|Gammaproteobacteria	U	general secretion pathway protein	gspG_2	-	-	ko:K02456	ko03070,ko05111,map03070,map05111	M00331	-	-	ko00000,ko00001,ko00002,ko02044	3.A.15	-	-	N_methyl,T2SSG
JNIIIPNH_00536	1357272.AVEO02000176_gene2873	7.91e-61	200	COG1682@1|root,COG1682@2|Bacteria,1N0X3@1224|Proteobacteria,1RYWI@1236|Gammaproteobacteria,1Z90G@136849|Pseudomonas syringae group	1236|Gammaproteobacteria	GM	ABC-2 type transporter	wzm	-	-	ko:K09688,ko:K09690,ko:K09692	ko02010,map02010	M00249,M00250,M00251	-	-	ko00000,ko00001,ko00002,ko02000	3.A.1.101,3.A.1.103,3.A.1.104	-	-	ABC2_membrane
JNIIIPNH_00537	287.DR97_5283	6.47e-228	649	COG2804@1|root,COG2804@2|Bacteria,1MU7V@1224|Proteobacteria,1RMBS@1236|Gammaproteobacteria,1YDJZ@136841|Pseudomonas aeruginosa group	1236|Gammaproteobacteria	NU	Type II secretion system (T2SS), protein E, N-terminal domain	-	-	-	ko:K02454,ko:K12276	ko03070,ko05111,map03070,map05111	M00331	-	-	ko00000,ko00001,ko00002,ko02044	3.A.15	-	-	T2SSE,T2SSE_N
JNIIIPNH_00538	1294143.H681_17085	1.1e-114	347	COG1459@1|root,COG1459@2|Bacteria,1MV4U@1224|Proteobacteria,1RZ4F@1236|Gammaproteobacteria	1236|Gammaproteobacteria	NU	Type II secretion system (T2SS), protein F	-	-	-	ko:K02455,ko:K02653	ko03070,ko05111,map03070,map05111	M00331	-	-	ko00000,ko00001,ko00002,ko02035,ko02044	3.A.15,3.A.15.2	-	-	T2SSF
JNIIIPNH_00540	472759.Nhal_2594	4.9e-83	268	COG1134@1|root,COG1134@2|Bacteria,1MWWC@1224|Proteobacteria,1RN2T@1236|Gammaproteobacteria,1WW18@135613|Chromatiales	135613|Chromatiales	GM	pfam abc	-	-	-	ko:K09691	ko02010,map02010	M00250	-	-	ko00000,ko00001,ko00002,ko02000	3.A.1.103	-	-	ABC_tran,Wzt_C
JNIIIPNH_00541	382245.ASA_1440	6.99e-46	160	COG0500@1|root,COG2226@2|Bacteria,1QYC9@1224|Proteobacteria,1S4V4@1236|Gammaproteobacteria	1236|Gammaproteobacteria	Q	Sulfotransferase domain	-	-	-	-	-	-	-	-	-	-	-	-	Sulfotransfer_1,Sulfotransfer_3
JNIIIPNH_00542	1163407.UU7_09110	9.11e-240	714	COG1216@1|root,COG1216@2|Bacteria,1MX5Z@1224|Proteobacteria,1RMDY@1236|Gammaproteobacteria,1X3ND@135614|Xanthomonadales	135614|Xanthomonadales	M	Glycosyltransferases involved in cell wall biogenesis	-	-	-	ko:K20444	-	-	-	-	ko00000,ko01000,ko01005,ko02000	4.D.1.3	GT2,GT4	-	Glycos_transf_2
JNIIIPNH_00543	1123073.KB899241_gene2086	2.57e-49	192	2DW05@1|root,33XX1@2|Bacteria,1NHYZ@1224|Proteobacteria	1224|Proteobacteria	-	-	-	-	-	-	-	-	-	-	-	-	-	-	-
JNIIIPNH_00544	1454004.AW11_02191	4.71e-198	557	COG0399@1|root,COG0399@2|Bacteria,1MUPN@1224|Proteobacteria,2VJDZ@28216|Betaproteobacteria	28216|Betaproteobacteria	E	Belongs to the DegT DnrJ EryC1 family	-	-	2.6.1.59	ko:K02805	-	-	-	-	ko00000,ko01000,ko01007	-	-	-	DegT_DnrJ_EryC1
JNIIIPNH_00545	344747.PM8797T_27602	5.48e-27	103	COG2076@1|root,COG2076@2|Bacteria	2|Bacteria	P	Multidrug Resistance protein	arnF	GO:0005575,GO:0005623,GO:0005886,GO:0005887,GO:0006810,GO:0008150,GO:0010035,GO:0010038,GO:0010039,GO:0010041,GO:0016020,GO:0016021,GO:0031224,GO:0031226,GO:0042221,GO:0044425,GO:0044459,GO:0044464,GO:0050896,GO:0051179,GO:0051234,GO:0055085,GO:0071944	-	ko:K12963	ko01503,map01503	M00721	-	-	ko00000,ko00001,ko00002,ko01005	2.A.7	-	iECUMN_1333.ECUMN_2601,iSF_1195.SF2337,iS_1188.S2471	EamA,Multi_Drug_Res
JNIIIPNH_00546	1123487.KB892839_gene115	2.46e-94	296	COG1012@1|root,COG1012@2|Bacteria,1REQ4@1224|Proteobacteria,2VS4I@28216|Betaproteobacteria	28216|Betaproteobacteria	C	Acyl-CoA reductase (LuxC)	-	-	-	-	-	-	-	-	-	-	-	-	LuxC
JNIIIPNH_00547	1219031.BBJR01000034_gene2268	6.85e-133	390	COG1541@1|root,COG1541@2|Bacteria,1QZDY@1224|Proteobacteria,2VIX3@28216|Betaproteobacteria,4ABQT@80864|Comamonadaceae	28216|Betaproteobacteria	H	Acyl-protein synthetase, LuxE	-	-	6.2.1.19	ko:K06046	ko02020,ko02024,map02020,map02024	-	-	-	ko00000,ko00001,ko01000	-	-	-	LuxE
JNIIIPNH_00548	1123487.KB892839_gene117	2.53e-119	364	COG0318@1|root,COG0318@2|Bacteria,1MWJ6@1224|Proteobacteria,2VJVE@28216|Betaproteobacteria	28216|Betaproteobacteria	IQ	AMP-binding enzyme	-	-	-	-	-	-	-	-	-	-	-	-	AMP-binding
JNIIIPNH_00549	1123487.KB892839_gene118	5.21e-73	230	COG1028@1|root,COG1028@2|Bacteria,1MU6X@1224|Proteobacteria,2VJ3S@28216|Betaproteobacteria,2KUFK@206389|Rhodocyclales	206389|Rhodocyclales	IQ	COG1028 Dehydrogenases with different specificities (related to short-chain alcohol dehydrogenases)	-	-	1.1.1.69	ko:K00046	-	-	-	-	ko00000,ko01000	-	-	-	adh_short_C2
JNIIIPNH_00550	1448139.AI20_20175	8.49e-27	100	COG0236@1|root,COG0236@2|Bacteria,1N6W3@1224|Proteobacteria,1SEA5@1236|Gammaproteobacteria,1Y65V@135624|Aeromonadales	135624|Aeromonadales	IQ	Phosphopantetheine attachment site	-	-	-	-	-	-	-	-	-	-	-	-	PP-binding
JNIIIPNH_00552	1158294.JOMI01000004_gene3389	2.35e-98	299	COG0463@1|root,COG0463@2|Bacteria,4NGGM@976|Bacteroidetes,2FMW6@200643|Bacteroidia	976|Bacteroidetes	M	Glycosyltransferase, group 2 family protein	-	-	-	ko:K20534	-	-	-	-	ko00000,ko01000,ko01005,ko02000	4.D.2.1.9	GT2	-	Glycos_transf_2
JNIIIPNH_00553	1429851.X548_01040	1.16e-175	495	COG2025@1|root,COG2025@2|Bacteria,1MUFI@1224|Proteobacteria,1RMK7@1236|Gammaproteobacteria,1X4RW@135614|Xanthomonadales	135614|Xanthomonadales	C	Electron transfer flavoprotein	etfA	-	-	ko:K03522	-	-	-	-	ko00000,ko04147	-	-	-	ETF,ETF_alpha
JNIIIPNH_00554	391008.Smal_0502	1.03e-160	452	COG2086@1|root,COG2086@2|Bacteria,1MVH6@1224|Proteobacteria,1RN6F@1236|Gammaproteobacteria,1X34D@135614|Xanthomonadales	135614|Xanthomonadales	C	electron transfer flavoprotein beta subunit	etfB	-	-	ko:K03521	-	-	-	-	ko00000	-	-	-	ETF
JNIIIPNH_00555	522373.Smlt0647	1.04e-248	683	COG1088@1|root,COG1088@2|Bacteria,1MU5E@1224|Proteobacteria,1RP7G@1236|Gammaproteobacteria,1X3KP@135614|Xanthomonadales	135614|Xanthomonadales	M	Belongs to the NAD(P)-dependent epimerase dehydratase family. dTDP-glucose dehydratase subfamily	rmlB	GO:0000271,GO:0003674,GO:0003824,GO:0005975,GO:0005976,GO:0006629,GO:0008150,GO:0008152,GO:0008460,GO:0008610,GO:0008653,GO:0009058,GO:0009059,GO:0009103,GO:0009987,GO:0016051,GO:0016829,GO:0016835,GO:0016836,GO:0033692,GO:0034637,GO:0034645,GO:0043170,GO:0044237,GO:0044238,GO:0044249,GO:0044255,GO:0044260,GO:0044262,GO:0044264,GO:0045226,GO:0046379,GO:0071704,GO:1901135,GO:1901137,GO:1901576,GO:…	4.2.1.46	ko:K01710	ko00521,ko00523,ko00525,ko01055,ko01130,map00521,map00523,map00525,map01055,map01130	M00793	R06513	RC00402	ko00000,ko00001,ko00002,ko01000	-	-	-	GDP_Man_Dehyd
JNIIIPNH_00556	1429851.X548_01055	1.56e-199	554	COG1209@1|root,COG1209@2|Bacteria,1MU0X@1224|Proteobacteria,1RMTR@1236|Gammaproteobacteria,1X399@135614|Xanthomonadales	135614|Xanthomonadales	M	Catalyzes the formation of dTDP-glucose, from dTTP and glucose 1-phosphate, as well as its pyrophosphorolysis	rmlA	-	2.7.7.24	ko:K00973	ko00521,ko00523,ko00525,ko01130,map00521,map00523,map00525,map01130	M00793	R02328	RC00002	ko00000,ko00001,ko00002,ko01000	-	-	-	NTP_transferase
JNIIIPNH_00557	522373.Smlt0649	2.87e-120	344	COG1898@1|root,COG1898@2|Bacteria,1R9YD@1224|Proteobacteria,1S245@1236|Gammaproteobacteria,1X327@135614|Xanthomonadales	135614|Xanthomonadales	M	Catalyzes the epimerization of the C3' and C5'positions of dTDP-6-deoxy-D-xylo-4-hexulose, forming dTDP-6-deoxy-L-lyxo-4- hexulose	rmlC	-	5.1.3.13	ko:K01790	ko00521,ko00523,ko01130,map00521,map00523,map01130	M00793	R06514	RC01531	ko00000,ko00001,ko00002,ko01000	-	-	-	dTDP_sugar_isom
JNIIIPNH_00558	522373.Smlt0650	2.78e-184	516	COG1091@1|root,COG1091@2|Bacteria,1MUXM@1224|Proteobacteria,1RSNR@1236|Gammaproteobacteria,1X3YC@135614|Xanthomonadales	135614|Xanthomonadales	M	Catalyzes the reduction of dTDP-6-deoxy-L-lyxo-4- hexulose to yield dTDP-L-rhamnose	rmlD	-	1.1.1.133	ko:K00067	ko00521,ko00523,ko01130,map00521,map00523,map01130	M00793	R02777	RC00182	ko00000,ko00001,ko00002,ko01000	-	-	-	RmlD_sub_bind
JNIIIPNH_00559	391008.Smal_0508	1.83e-287	791	COG0662@1|root,COG0836@1|root,COG0662@2|Bacteria,COG0836@2|Bacteria,1MV39@1224|Proteobacteria,1RNQI@1236|Gammaproteobacteria,1X3S9@135614|Xanthomonadales	135614|Xanthomonadales	GM	Belongs to the mannose-6-phosphate isomerase type 2 family	cpsB	GO:0003674,GO:0003824,GO:0016740,GO:0016757	2.7.7.13,5.3.1.8	ko:K16011	ko00051,ko00520,ko01100,ko01110,ko01130,ko02025,map00051,map00520,map01100,map01110,map01130,map02025	M00114,M00362	R00885,R01819	RC00002,RC00376	ko00000,ko00001,ko00002,ko01000	-	-	-	MannoseP_isomer,NTP_transferase
JNIIIPNH_00560	391008.Smal_0509	1.44e-295	810	COG1109@1|root,COG1109@2|Bacteria,1MUA5@1224|Proteobacteria,1RMU8@1236|Gammaproteobacteria,1X4M9@135614|Xanthomonadales	135614|Xanthomonadales	G	phosphomannomutase	xanA	-	5.4.2.2,5.4.2.8	ko:K15778	ko00010,ko00030,ko00051,ko00052,ko00230,ko00500,ko00520,ko00521,ko01100,ko01110,ko01120,ko01130,map00010,map00030,map00051,map00052,map00230,map00500,map00520,map00521,map01100,map01110,map01120,map01130	M00114	R00959,R01057,R01818,R08639	RC00408	ko00000,ko00001,ko00002,ko01000	-	-	-	PGM_PMM_I,PGM_PMM_II,PGM_PMM_III,PGM_PMM_IV
JNIIIPNH_00561	391008.Smal_0517	1.8e-145	413	COG1788@1|root,COG1788@2|Bacteria,1MVEI@1224|Proteobacteria,1RNXB@1236|Gammaproteobacteria,1X3W4@135614|Xanthomonadales	135614|Xanthomonadales	I	transferase	lpsI	-	2.8.3.5	ko:K01028	ko00072,ko00280,ko00650,map00072,map00280,map00650	-	R00410	RC00014	ko00000,ko00001,ko01000	-	-	-	CoA_trans
JNIIIPNH_00562	935863.AWZR01000007_gene142	1.82e-135	385	COG2057@1|root,COG2057@2|Bacteria,1RA4V@1224|Proteobacteria,1RP21@1236|Gammaproteobacteria,1X45N@135614|Xanthomonadales	135614|Xanthomonadales	I	transferase	lpsJ	-	2.8.3.5	ko:K01029	ko00072,ko00280,ko00650,map00072,map00280,map00650	-	R00410	RC00014	ko00000,ko00001,ko01000	-	-	-	CoA_trans
JNIIIPNH_00563	935863.AWZR01000007_gene144	0	930	COG3754@1|root,COG3754@2|Bacteria,1QU2J@1224|Proteobacteria,1RNZJ@1236|Gammaproteobacteria,1X34F@135614|Xanthomonadales	135614|Xanthomonadales	M	Glycosyltransferase WbsX	-	-	-	-	-	-	-	-	-	-	-	-	Glyco_tran_WbsX,RgpF
JNIIIPNH_00564	935863.AWZR01000005_gene2445	7.99e-47	152	2DNA6@1|root,32WE2@2|Bacteria,1QU11@1224|Proteobacteria,1T1KG@1236|Gammaproteobacteria,1X7Q7@135614|Xanthomonadales	135614|Xanthomonadales	S	Domain of unknown function (DUF3817)	-	-	-	-	-	-	-	-	-	-	-	-	DUF3817
JNIIIPNH_00565	1205753.A989_01855	0	942	COG2943@1|root,COG2943@2|Bacteria,1MVXZ@1224|Proteobacteria,1RMGX@1236|Gammaproteobacteria,1X328@135614|Xanthomonadales	135614|Xanthomonadales	M	Involved in the biosynthesis of osmoregulated periplasmic glucans (OPGs)	opgH	GO:0005575,GO:0016020	-	ko:K03669	-	-	-	-	ko00000,ko01000,ko01003,ko02000	4.D.3.1.1	GT2	-	Glyco_trans_2_3,Glyco_transf_21,Glycos_transf_2
JNIIIPNH_00566	1118235.CAJH01000020_gene1148	2.97e-112	327	COG0400@1|root,COG0400@2|Bacteria,1RA02@1224|Proteobacteria,1S24F@1236|Gammaproteobacteria,1X4YF@135614|Xanthomonadales	135614|Xanthomonadales	S	Carboxylesterase	-	-	-	ko:K06999	-	-	-	-	ko00000	-	-	-	Abhydrolase_2
JNIIIPNH_00567	1429851.X548_16315	2.08e-113	332	COG3279@1|root,COG3279@2|Bacteria,1MUE8@1224|Proteobacteria,1RMJJ@1236|Gammaproteobacteria,1X3HP@135614|Xanthomonadales	135614|Xanthomonadales	KT	Response regulator of the LytR AlgR family	-	-	-	ko:K08083	ko02020,map02020	M00493	-	-	ko00000,ko00001,ko00002,ko02022	-	-	-	LytTR,Response_reg
JNIIIPNH_00568	1118235.CAJH01000020_gene1151	1.93e-160	456	COG0181@1|root,COG0181@2|Bacteria,1MU56@1224|Proteobacteria,1RMQ8@1236|Gammaproteobacteria,1X4A7@135614|Xanthomonadales	135614|Xanthomonadales	H	Tetrapolymerization of the monopyrrole PBG into the hydroxymethylbilane pre-uroporphyrinogen in several discrete steps	hemC	GO:0003674,GO:0003824,GO:0004418,GO:0005575,GO:0005622,GO:0005623,GO:0005737,GO:0006725,GO:0006778,GO:0006779,GO:0006783,GO:0006807,GO:0008150,GO:0008152,GO:0009058,GO:0009987,GO:0016740,GO:0016765,GO:0018130,GO:0019438,GO:0033013,GO:0033014,GO:0034641,GO:0042168,GO:0042440,GO:0044237,GO:0044249,GO:0044271,GO:0044424,GO:0044464,GO:0046148,GO:0046483,GO:0051186,GO:0051188,GO:0071704,GO:1901360,GO:…	2.5.1.61	ko:K01749	ko00860,ko01100,ko01110,ko01120,map00860,map01100,map01110,map01120	M00121	R00084	RC02317	ko00000,ko00001,ko00002,ko01000	-	-	-	Porphobil_deam,Porphobil_deamC
JNIIIPNH_00569	1118235.CAJH01000020_gene1152	5.07e-150	426	COG3137@1|root,COG3137@2|Bacteria,1MWI4@1224|Proteobacteria,1RN4J@1236|Gammaproteobacteria,1X4ZG@135614|Xanthomonadales	135614|Xanthomonadales	M	salt-induced outer membrane protein	-	-	-	ko:K07283	-	-	-	-	ko00000	-	-	-	DUF481
JNIIIPNH_00570	1205753.A989_01830	2.8e-211	586	COG2378@1|root,COG2378@2|Bacteria,1P2ZE@1224|Proteobacteria,1RYHJ@1236|Gammaproteobacteria,1X3DE@135614|Xanthomonadales	135614|Xanthomonadales	K	Transcriptional regulator	-	-	-	-	-	-	-	-	-	-	-	-	HTH_11,WYL
JNIIIPNH_00571	1122185.N792_12650	3.27e-292	805	COG0043@1|root,COG0043@2|Bacteria,1MU62@1224|Proteobacteria,1RRK9@1236|Gammaproteobacteria,1XCI9@135614|Xanthomonadales	135614|Xanthomonadales	H	3-octaprenyl-4-hydroxybenzoate carboxy-lyase	-	-	-	-	-	-	-	-	-	-	-	-	UbiD
JNIIIPNH_00572	666685.R2APBS1_2887	6.12e-35	126	2CM31@1|root,32SD0@2|Bacteria,1QDID@1224|Proteobacteria,1T9D7@1236|Gammaproteobacteria,1X8GM@135614|Xanthomonadales	135614|Xanthomonadales	-	-	-	-	-	-	-	-	-	-	-	-	-	-	-
JNIIIPNH_00573	1123377.AUIV01000005_gene1749	4.09e-225	622	COG0826@1|root,COG0826@2|Bacteria,1MUQG@1224|Proteobacteria,1RP6X@1236|Gammaproteobacteria,1X54Y@135614|Xanthomonadales	135614|Xanthomonadales	O	protease	-	-	-	-	-	-	-	-	-	-	-	-	Peptidase_U32
JNIIIPNH_00574	1123377.AUIV01000005_gene1748	2.04e-195	543	COG0826@1|root,COG0826@2|Bacteria,1MWFW@1224|Proteobacteria,1RMWM@1236|Gammaproteobacteria,1X33E@135614|Xanthomonadales	135614|Xanthomonadales	O	protease	-	-	-	-	-	-	-	-	-	-	-	-	Peptidase_U32
JNIIIPNH_00575	1123377.AUIV01000005_gene1747	3.63e-217	613	COG0029@1|root,COG0029@2|Bacteria,1RBQW@1224|Proteobacteria,1RMMD@1236|Gammaproteobacteria,1X5SV@135614|Xanthomonadales	135614|Xanthomonadales	H	FAD binding domain	-	-	1.4.3.16	ko:K00278	ko00250,ko00760,ko01100,map00250,map00760,map01100	M00115	R00357,R00481	RC00006,RC02566	ko00000,ko00001,ko00002,ko01000	-	-	-	FAD_binding_2,Succ_DH_flav_C
JNIIIPNH_00576	1123377.AUIV01000005_gene1746	1.1e-218	606	COG0379@1|root,COG0379@2|Bacteria,1MWQU@1224|Proteobacteria,1RMFS@1236|Gammaproteobacteria,1X3XW@135614|Xanthomonadales	135614|Xanthomonadales	H	Catalyzes the condensation of iminoaspartate with dihydroxyacetone phosphate to form quinolinate	nadA	-	2.5.1.72	ko:K03517	ko00760,ko01100,map00760,map01100	M00115	R04292	RC01119	ko00000,ko00001,ko00002,ko01000	-	-	-	NadA
JNIIIPNH_00577	1123377.AUIV01000005_gene1745	1.74e-137	395	COG3154@1|root,COG3154@2|Bacteria,1RB7T@1224|Proteobacteria,1RMJD@1236|Gammaproteobacteria,1X67W@135614|Xanthomonadales	135614|Xanthomonadales	I	SCP-2 sterol transfer family	-	-	-	-	-	-	-	-	-	-	-	-	CM_2,SCP2
JNIIIPNH_00578	1123377.AUIV01000005_gene1744	1.57e-64	200	COG4273@1|root,COG4273@2|Bacteria,1MZED@1224|Proteobacteria,1S936@1236|Gammaproteobacteria,1X7DI@135614|Xanthomonadales	135614|Xanthomonadales	S	DGC domain	-	-	-	-	-	-	-	-	-	-	-	-	DGC
JNIIIPNH_00579	1118235.CAJH01000020_gene1203	5.02e-91	271	COG3040@1|root,COG3040@2|Bacteria,1RDAI@1224|Proteobacteria,1S3PW@1236|Gammaproteobacteria,1X7GD@135614|Xanthomonadales	135614|Xanthomonadales	M	Lipocalin-like domain	blc1	-	-	ko:K03098	-	-	-	-	ko00000,ko04147	-	-	-	Lipocalin_2
JNIIIPNH_00580	1118235.CAJH01000020_gene1204	3.2e-31	113	2ARQ7@1|root,31H19@2|Bacteria,1QEQS@1224|Proteobacteria,1TBJ7@1236|Gammaproteobacteria,1X955@135614|Xanthomonadales	135614|Xanthomonadales	-	-	-	-	-	-	-	-	-	-	-	-	-	-	-
JNIIIPNH_00581	391008.Smal_3481	0	1236	COG1505@1|root,COG1505@2|Bacteria,1NZ7N@1224|Proteobacteria,1T1KJ@1236|Gammaproteobacteria,1X478@135614|Xanthomonadales	135614|Xanthomonadales	E	Prolyl oligopeptidase	-	-	3.4.21.26	ko:K01322	ko04614,map04614	-	-	-	ko00000,ko00001,ko01000,ko01002	-	-	-	Peptidase_S9,Peptidase_S9_N
JNIIIPNH_00582	522373.Smlt4083	6.86e-247	682	COG0436@1|root,COG0436@2|Bacteria,1MW0Z@1224|Proteobacteria,1RNXA@1236|Gammaproteobacteria,1X6CZ@135614|Xanthomonadales	135614|Xanthomonadales	E	aminotransferase	-	-	-	-	-	-	-	-	-	-	-	-	Aminotran_1_2
JNIIIPNH_00583	391008.Smal_3479	0	1176	COG1770@1|root,COG1770@2|Bacteria,1MUED@1224|Proteobacteria,1RMSV@1236|Gammaproteobacteria,1X31I@135614|Xanthomonadales	135614|Xanthomonadales	E	peptidase	ptrB	-	3.4.21.83	ko:K01354	ko05142,ko05143,map05142,map05143	-	-	-	ko00000,ko00001,ko01000,ko01002	-	-	-	Peptidase_S9,Peptidase_S9_N
JNIIIPNH_00584	1429851.X548_16045	2.96e-76	229	COG2832@1|root,COG2832@2|Bacteria,1N7BI@1224|Proteobacteria,1SCJZ@1236|Gammaproteobacteria,1X7HT@135614|Xanthomonadales	135614|Xanthomonadales	S	membrane	-	-	-	ko:K09790	-	-	-	-	ko00000	-	-	-	DUF454
JNIIIPNH_00585	1429851.X548_16040	1.23e-08	53.5	2ASW1@1|root,31IBH@2|Bacteria,1QG0W@1224|Proteobacteria,1TDCR@1236|Gammaproteobacteria,1X8XN@135614|Xanthomonadales	135614|Xanthomonadales	S	Prokaryotic lipoprotein-attachment site	-	-	-	-	-	-	-	-	-	-	-	-	LPAM_2
JNIIIPNH_00586	1118235.CAJH01000020_gene1209	1.6e-161	456	COG0253@1|root,COG0253@2|Bacteria,1MWDH@1224|Proteobacteria,1RMGV@1236|Gammaproteobacteria,1X4YZ@135614|Xanthomonadales	135614|Xanthomonadales	E	Catalyzes the stereoinversion of LL-2,6- diaminoheptanedioate (L,L-DAP) to meso-diaminoheptanedioate (meso- DAP), a precursor of L-lysine and an essential component of the bacterial peptidoglycan	dapF	GO:0003674,GO:0003824,GO:0005575,GO:0005622,GO:0005623,GO:0005737,GO:0005829,GO:0006082,GO:0006520,GO:0006553,GO:0006807,GO:0008150,GO:0008152,GO:0008652,GO:0008837,GO:0009058,GO:0009066,GO:0009067,GO:0009085,GO:0009089,GO:0009987,GO:0016053,GO:0016853,GO:0016854,GO:0016855,GO:0019752,GO:0036361,GO:0043436,GO:0043648,GO:0044237,GO:0044238,GO:0044249,GO:0044281,GO:0044283,GO:0044424,GO:0044444,GO:…	5.1.1.7	ko:K01778	ko00300,ko01100,ko01110,ko01120,ko01130,ko01230,map00300,map01100,map01110,map01120,map01130,map01230	M00016,M00525,M00527	R02735	RC00302	ko00000,ko00001,ko00002,ko01000	-	-	-	DAP_epimerase
JNIIIPNH_00587	1118235.CAJH01000020_gene1210	3.11e-130	373	COG3159@1|root,COG3159@2|Bacteria,1R4BP@1224|Proteobacteria,1S953@1236|Gammaproteobacteria,1X35M@135614|Xanthomonadales	135614|Xanthomonadales	S	protein conserved in bacteria	-	-	-	ko:K09921	-	-	-	-	ko00000	-	-	-	DUF484
JNIIIPNH_00588	340.xcc-b100_0699	7.4e-161	457	COG4973@1|root,COG4973@2|Bacteria,1MUJJ@1224|Proteobacteria,1RMJG@1236|Gammaproteobacteria,1X31C@135614|Xanthomonadales	135614|Xanthomonadales	L	Belongs to the 'phage' integrase family. XerC subfamily	xerC	-	-	ko:K03733	-	-	-	-	ko00000,ko03036	-	-	-	Phage_int_SAM_1,Phage_integrase
JNIIIPNH_00589	935863.AWZR01000002_gene1029	7.34e-54	174	2CVTP@1|root,32SY9@2|Bacteria,1N209@1224|Proteobacteria,1SGJS@1236|Gammaproteobacteria,1XD2A@135614|Xanthomonadales	135614|Xanthomonadales	S	Protein of unknown function (DUF1203)	-	-	-	-	-	-	-	-	-	-	-	-	DUF1203
JNIIIPNH_00590	1442599.JAAN01000010_gene257	2.22e-53	172	COG3399@1|root,COG3399@2|Bacteria,1N0F5@1224|Proteobacteria,1T06V@1236|Gammaproteobacteria	1236|Gammaproteobacteria	S	Protein conserved in bacteria	-	-	-	ko:K09943	-	-	-	-	ko00000	-	-	-	-
JNIIIPNH_00591	743721.Psesu_0258	1.08e-114	330	COG5405@1|root,COG5405@2|Bacteria,1MVF2@1224|Proteobacteria,1RP7P@1236|Gammaproteobacteria,1X4CN@135614|Xanthomonadales	135614|Xanthomonadales	O	Protease subunit of a proteasome-like degradation complex believed to be a general protein degrading machinery	hslV	-	3.4.25.2	ko:K01419	-	-	-	-	ko00000,ko01000,ko01002	-	-	-	Proteasome
JNIIIPNH_00592	1429851.X548_16010	6.61e-297	814	COG1220@1|root,COG1220@2|Bacteria,1MVK9@1224|Proteobacteria,1RMYV@1236|Gammaproteobacteria,1X3BM@135614|Xanthomonadales	135614|Xanthomonadales	O	this subunit has chaperone activity. The binding of ATP and its subsequent hydrolysis by HslU are essential for unfolding of protein substrates subsequently hydrolyzed by HslV. HslU recognizes the N-terminal part of its protein substrates and unfolds these before they are guided to HslV for hydrolysis	hslU	-	-	ko:K03667	-	-	-	-	ko00000,ko03110	-	-	-	AAA_2,ClpB_D2-small
JNIIIPNH_00593	1118235.CAJH01000020_gene1214	5.52e-78	241	COG1309@1|root,COG1309@2|Bacteria,1N659@1224|Proteobacteria,1RPXN@1236|Gammaproteobacteria,1X8FM@135614|Xanthomonadales	135614|Xanthomonadales	K	Bacterial regulatory proteins, tetR family	-	-	-	ko:K03577	-	M00647	-	-	ko00000,ko00002,ko03000	-	-	-	TetR_C_2,TetR_N
JNIIIPNH_00594	522373.Smlt4072	8.38e-176	502	COG0845@1|root,COG0845@2|Bacteria,1MU78@1224|Proteobacteria,1RPI1@1236|Gammaproteobacteria,1X3FF@135614|Xanthomonadales	135614|Xanthomonadales	M	Belongs to the membrane fusion protein (MFP) (TC 8.A.1) family	mexA	-	-	ko:K03585	ko01501,ko01503,map01501,map01503	M00646,M00647,M00699,M00718	-	-	ko00000,ko00001,ko00002,ko01504,ko02000,ko03036	2.A.6.2,8.A.1.6	-	-	Biotin_lipoyl_2,HlyD,HlyD_D23
JNIIIPNH_00595	1118235.CAJH01000020_gene1216	0	1734	COG0841@1|root,COG0841@2|Bacteria,1MU48@1224|Proteobacteria,1RMBN@1236|Gammaproteobacteria,1X34J@135614|Xanthomonadales	135614|Xanthomonadales	V	Efflux pump membrane transporter	mexB	-	-	ko:K03296,ko:K18138	ko01501,ko01503,map01501,map01503	M00647,M00699,M00718	-	-	ko00000,ko00001,ko00002,ko01504,ko02000	2.A.6.2	-	-	ACR_tran
JNIIIPNH_00597	84531.JMTZ01000049_gene863	9.11e-98	285	COG0590@1|root,COG0590@2|Bacteria,1RGMX@1224|Proteobacteria,1S41B@1236|Gammaproteobacteria,1X63C@135614|Xanthomonadales	135614|Xanthomonadales	FJ	deaminase	codA	-	3.5.4.1	ko:K01485	ko00240,ko00330,ko01100,map00240,map00330,map01100	-	R00974,R01411,R02922	RC00074,RC00514,RC00809	ko00000,ko00001,ko01000	-	-	-	dCMP_cyt_deam_1
JNIIIPNH_00598	1552758.NC00_17900	8.87e-167	468	COG0500@1|root,COG2226@2|Bacteria,1MX8I@1224|Proteobacteria,1RMAU@1236|Gammaproteobacteria,1X4GY@135614|Xanthomonadales	135614|Xanthomonadales	H	Methyltransferase required for the conversion of demethylmenaquinol (DMKH2) to menaquinol (MKH2) and the conversion of 2-polyprenyl-6-methoxy-1,4-benzoquinol (DDMQH2) to 2- polyprenyl-3-methyl-6-methoxy-1,4-benzoquinol (DMQH2)	ubiE	-	2.1.1.163,2.1.1.201	ko:K03183	ko00130,ko01100,ko01110,map00130,map01100,map01110	M00116,M00117	R04990,R04993,R06859,R08774,R09736	RC00003,RC01253,RC01662	ko00000,ko00001,ko00002,ko01000	-	-	-	Ubie_methyltran
JNIIIPNH_00599	1429851.X548_15960	0	1090	COG0308@1|root,COG0308@2|Bacteria,1MUCI@1224|Proteobacteria,1RSG9@1236|Gammaproteobacteria,1X3F8@135614|Xanthomonadales	135614|Xanthomonadales	E	aminopeptidase	pepN	-	-	-	-	-	-	-	-	-	-	-	Leuk-A4-hydro_C,Peptidase_M1
JNIIIPNH_00600	1118235.CAJH01000063_gene3491	3.68e-106	313	COG3064@1|root,COG3064@2|Bacteria,1N4IA@1224|Proteobacteria,1STE0@1236|Gammaproteobacteria,1X64A@135614|Xanthomonadales	135614|Xanthomonadales	M	Membrane	-	-	-	-	-	-	-	-	-	-	-	-	-
JNIIIPNH_00602	1211114.ALIP01000049_gene2206	1.89e-24	94.4	2C8C7@1|root,33822@2|Bacteria,1ND6A@1224|Proteobacteria,1TB4T@1236|Gammaproteobacteria,1XB17@135614|Xanthomonadales	135614|Xanthomonadales	-	-	-	-	-	-	-	-	-	-	-	-	-	-	-
JNIIIPNH_00603	1429851.X548_15935	1.68e-227	626	COG0524@1|root,COG0524@2|Bacteria,1QTMS@1224|Proteobacteria,1RQQY@1236|Gammaproteobacteria,1X3WT@135614|Xanthomonadales	135614|Xanthomonadales	G	Sugar kinase	VL23_05530	-	2.7.1.20	ko:K00856	ko00230,ko01100,map00230,map01100	-	R00185	RC00002,RC00017	ko00000,ko00001,ko01000	-	-	-	PfkB
JNIIIPNH_00604	522373.Smlt4059	1.03e-242	667	COG1077@1|root,COG1077@2|Bacteria,1MUMW@1224|Proteobacteria,1RN82@1236|Gammaproteobacteria,1X3UK@135614|Xanthomonadales	135614|Xanthomonadales	D	Rod shape-determining protein	mreB	-	-	ko:K03569	-	-	-	-	ko00000,ko02048,ko03036,ko04812	1.A.33.1,9.B.157.1	-	-	MreB_Mbl
JNIIIPNH_00605	522373.Smlt4058	2.62e-164	472	COG1792@1|root,COG1792@2|Bacteria,1N8ZS@1224|Proteobacteria,1RMK4@1236|Gammaproteobacteria,1X3A4@135614|Xanthomonadales	135614|Xanthomonadales	M	Involved in formation and maintenance of cell shape	mreC	-	-	ko:K03570	-	-	-	-	ko00000,ko03036	9.B.157.1	-	-	MreC
JNIIIPNH_00606	380358.XALC_0807	5.42e-86	256	COG2891@1|root,COG2891@2|Bacteria,1RER7@1224|Proteobacteria,1S26R@1236|Gammaproteobacteria,1X6PV@135614|Xanthomonadales	135614|Xanthomonadales	M	Involved in formation of the rod shape of the cell. May also contribute to regulation of formation of penicillin-binding proteins	mreD	-	-	ko:K03571	-	-	-	-	ko00000,ko03036	9.B.157.1	-	-	MreD
JNIIIPNH_00607	1118235.CAJH01000063_gene3485	0	1034	COG0768@1|root,COG0768@2|Bacteria,1MV8C@1224|Proteobacteria,1RN9H@1236|Gammaproteobacteria,1X374@135614|Xanthomonadales	135614|Xanthomonadales	M	Catalyzes cross-linking of the peptidoglycan cell wall	mrdA	-	3.4.16.4	ko:K05515	ko00550,ko01501,map00550,map01501	-	-	-	ko00000,ko00001,ko01000,ko01011	-	-	-	PBP_dimer,Transpeptidase
JNIIIPNH_00608	1118235.CAJH01000063_gene3484	3.16e-199	560	COG0772@1|root,COG0772@2|Bacteria,1MUK3@1224|Proteobacteria,1RMEJ@1236|Gammaproteobacteria,1X2YE@135614|Xanthomonadales	135614|Xanthomonadales	M	Peptidoglycan polymerase that is essential for cell wall elongation	mrdB	-	-	ko:K05837	-	-	-	-	ko00000,ko03036	-	-	-	FTSW_RODA_SPOVE
JNIIIPNH_00609	1118235.CAJH01000063_gene3482	2.55e-204	573	COG2951@1|root,COG2951@2|Bacteria,1MUZ3@1224|Proteobacteria,1RMQ6@1236|Gammaproteobacteria,1X40P@135614|Xanthomonadales	135614|Xanthomonadales	M	murein transglycosylase	mltB	-	-	ko:K08305	-	-	-	-	ko00000,ko01000,ko01011	-	GH103	-	SLT_2
JNIIIPNH_00610	1429851.X548_15885	5.01e-151	440	COG0797@1|root,COG3087@1|root,COG0797@2|Bacteria,COG3087@2|Bacteria,1MZ8S@1224|Proteobacteria,1RMCG@1236|Gammaproteobacteria,1X3Q2@135614|Xanthomonadales	135614|Xanthomonadales	M	Lytic transglycosylase with a strong preference for naked glycan strands that lack stem peptides	rlpA	-	-	ko:K03642	-	-	-	-	ko00000	-	-	-	DPBB_1,SPOR
JNIIIPNH_00611	522373.Smlt4050	2.88e-219	613	COG1686@1|root,COG1686@2|Bacteria,1MUU7@1224|Proteobacteria,1RMJA@1236|Gammaproteobacteria,1X3DH@135614|Xanthomonadales	135614|Xanthomonadales	M	Belongs to the peptidase S11 family	dacC	-	3.4.16.4	ko:K07258	ko00550,ko01100,map00550,map01100	-	-	-	ko00000,ko00001,ko01000,ko01002,ko01011	-	-	-	PBP5_C,Peptidase_S11
JNIIIPNH_00612	1118235.CAJH01000063_gene3479	8.91e-189	531	COG3528@1|root,COG3528@2|Bacteria,1R601@1224|Proteobacteria,1RZP2@1236|Gammaproteobacteria,1XCMU@135614|Xanthomonadales	135614|Xanthomonadales	S	Uncharacterized protein conserved in bacteria (DUF2219)	-	-	-	-	-	-	-	-	-	-	-	-	DUF2219
JNIIIPNH_00613	454957.IA64_19420	3.3e-147	424	COG1462@1|root,COG1462@2|Bacteria,1QURH@1224|Proteobacteria,1T2IH@1236|Gammaproteobacteria,1X5KV@135614|Xanthomonadales	135614|Xanthomonadales	M	protein involved in formation of curli polymers	-	-	-	-	-	-	-	-	-	-	-	-	CsgG
JNIIIPNH_00614	522373.Smlt4048	4.59e-53	167	COG2921@1|root,COG2921@2|Bacteria,1NMJ1@1224|Proteobacteria,1SI79@1236|Gammaproteobacteria,1X7ND@135614|Xanthomonadales	135614|Xanthomonadales	S	Belongs to the UPF0250 family	-	-	-	ko:K09158	-	-	-	-	ko00000	-	-	-	DUF493
JNIIIPNH_00615	1118235.CAJH01000063_gene3477	1.84e-133	381	COG0321@1|root,COG0321@2|Bacteria,1MU6A@1224|Proteobacteria,1RMXQ@1236|Gammaproteobacteria,1X4H1@135614|Xanthomonadales	135614|Xanthomonadales	H	Catalyzes the transfer of endogenously produced octanoic acid from octanoyl-acyl-carrier-protein onto the lipoyl domains of lipoate-dependent enzymes. Lipoyl-ACP can also act as a substrate although octanoyl-ACP is likely to be the physiological substrate	lipB	GO:0006464,GO:0006807,GO:0008150,GO:0008152,GO:0009249,GO:0009987,GO:0010467,GO:0018065,GO:0018193,GO:0018205,GO:0019538,GO:0036211,GO:0043170,GO:0043412,GO:0044237,GO:0044238,GO:0044260,GO:0044267,GO:0051604,GO:0071704,GO:1901564	2.3.1.181	ko:K03801	ko00785,ko01100,map00785,map01100	-	R07766,R07769	RC00039,RC00992,RC02867	ko00000,ko00001,ko01000	-	-	-	BPL_LplA_LipB
JNIIIPNH_00616	391008.Smal_3442	2.54e-223	617	COG0320@1|root,COG0320@2|Bacteria,1MVRD@1224|Proteobacteria,1RMAT@1236|Gammaproteobacteria,1X4DA@135614|Xanthomonadales	135614|Xanthomonadales	H	Catalyzes the radical-mediated insertion of two sulfur atoms into the C-6 and C-8 positions of the octanoyl moiety bound to the lipoyl domains of lipoate-dependent enzymes, thereby converting the octanoylated domains into lipoylated derivatives	lipA	GO:0003674,GO:0003824,GO:0005575,GO:0005622,GO:0005623,GO:0005737,GO:0006082,GO:0006464,GO:0006629,GO:0006631,GO:0006633,GO:0006732,GO:0006790,GO:0006807,GO:0008150,GO:0008152,GO:0008610,GO:0009058,GO:0009106,GO:0009107,GO:0009108,GO:0009249,GO:0009987,GO:0010467,GO:0016053,GO:0016740,GO:0016782,GO:0016783,GO:0016992,GO:0018065,GO:0018130,GO:0018193,GO:0018205,GO:0019538,GO:0019752,GO:0032787,GO:…	2.8.1.8	ko:K03644	ko00785,ko01100,map00785,map01100	-	R07767,R07768	RC01978	ko00000,ko00001,ko01000	-	-	-	LIAS_N,Radical_SAM
JNIIIPNH_00617	1429851.X548_15855	0	1212	COG0793@1|root,COG0793@2|Bacteria,1MU39@1224|Proteobacteria,1RMSR@1236|Gammaproteobacteria,1X4W6@135614|Xanthomonadales	135614|Xanthomonadales	M	Belongs to the peptidase S41A family	prc	-	3.4.21.102	ko:K03797	-	-	-	-	ko00000,ko01000,ko01002	-	-	-	DUF3340,PDZ,Peptidase_S41
JNIIIPNH_00618	1118235.CAJH01000062_gene3474	1.58e-78	239	2BXMH@1|root,32R9I@2|Bacteria,1RER2@1224|Proteobacteria,1T0AS@1236|Gammaproteobacteria,1XCZT@135614|Xanthomonadales	135614|Xanthomonadales	S	Uncharacterized protein conserved in bacteria (DUF2242)	-	-	-	-	-	-	-	-	-	-	-	-	DUF2242
JNIIIPNH_00619	1118235.CAJH01000062_gene3473	9.46e-192	545	2EZVZ@1|root,33T0D@2|Bacteria,1NTS7@1224|Proteobacteria,1T7GA@1236|Gammaproteobacteria,1X98T@135614|Xanthomonadales	135614|Xanthomonadales	-	-	-	-	-	-	-	-	-	-	-	-	-	-	-
JNIIIPNH_00620	391008.Smal_3438	2.25e-145	417	COG1023@1|root,COG1023@2|Bacteria,1QU14@1224|Proteobacteria,1T1KM@1236|Gammaproteobacteria,1X4EG@135614|Xanthomonadales	135614|Xanthomonadales	G	6-phosphogluconate dehydrogenase	gnd	-	1.1.1.343,1.1.1.44	ko:K00033	ko00030,ko00480,ko01100,ko01110,ko01120,ko01130,ko01200,map00030,map00480,map01100,map01110,map01120,map01130,map01200	M00004,M00006	R01528,R10221	RC00001,RC00539	ko00000,ko00001,ko00002,ko01000	-	-	-	6PGD,NAD_binding_2
JNIIIPNH_00621	301.JNHE01000020_gene3962	4.95e-07	54.3	COG2823@1|root,COG2823@2|Bacteria,1RHX0@1224|Proteobacteria,1S742@1236|Gammaproteobacteria,1YIS5@136841|Pseudomonas aeruginosa group	1236|Gammaproteobacteria	S	bacterial OsmY and nodulation domain	-	-	-	-	-	-	-	-	-	-	-	-	BON
JNIIIPNH_00622	1118235.CAJH01000062_gene3469	7.34e-286	798	COG4251@1|root,COG4251@2|Bacteria,1NSQ1@1224|Proteobacteria,1RYUZ@1236|Gammaproteobacteria,1X504@135614|Xanthomonadales	135614|Xanthomonadales	T	Histidine kinase	-	-	-	-	-	-	-	-	-	-	-	-	CHASE3,HATPase_c,HisKA,PAS_4,PAS_8,Response_reg
JNIIIPNH_00623	340.xcc-b100_0762	6.48e-89	262	COG0745@1|root,COG0745@2|Bacteria,1RD6H@1224|Proteobacteria,1S623@1236|Gammaproteobacteria,1X5ZG@135614|Xanthomonadales	135614|Xanthomonadales	KT	two-component system	YH67_17215	-	-	ko:K02485	-	-	-	-	ko00000,ko02022	-	-	-	Response_reg
JNIIIPNH_00624	522373.Smlt4037	5.99e-223	630	COG0745@1|root,COG2204@1|root,COG4191@1|root,COG0745@2|Bacteria,COG2204@2|Bacteria,COG4191@2|Bacteria,1RFPE@1224|Proteobacteria,1SYEP@1236|Gammaproteobacteria,1X4M4@135614|Xanthomonadales	135614|Xanthomonadales	T	Histidine kinase	-	-	-	-	-	-	-	-	-	-	-	-	HATPase_c,HisKA,Response_reg
JNIIIPNH_00625	454957.IA64_19315	1.08e-91	271	COG0801@1|root,COG0801@2|Bacteria,1RHNN@1224|Proteobacteria,1S62M@1236|Gammaproteobacteria,1X6J5@135614|Xanthomonadales	135614|Xanthomonadales	H	2-amino-4-hydroxy-6-hydroxymethyldihydropteridine pyrophosphokinase	folK1	-	2.7.6.3	ko:K00950	ko00790,ko01100,map00790,map01100	M00126,M00841	R03503	RC00002,RC00017	ko00000,ko00001,ko00002,ko01000	-	-	-	HPPK
JNIIIPNH_00626	1118235.CAJH01000062_gene3464	3.14e-119	347	COG1028@1|root,COG1028@2|Bacteria,1MUUV@1224|Proteobacteria,1RMJU@1236|Gammaproteobacteria,1X51Z@135614|Xanthomonadales	135614|Xanthomonadales	IQ	COG1028 Dehydrogenases with different specificities (related to short-chain alcohol dehydrogenases)	-	-	1.5.1.33	ko:K03793	-	-	-	-	ko00000,ko01000	-	-	-	adh_short_C2
JNIIIPNH_00627	1118235.CAJH01000062_gene3463	2.63e-225	628	COG1565@1|root,COG1565@2|Bacteria,1N3CJ@1224|Proteobacteria,1RYCJ@1236|Gammaproteobacteria,1X3YI@135614|Xanthomonadales	135614|Xanthomonadales	S	Putative S-adenosyl-L-methionine-dependent methyltransferase	-	-	-	-	-	-	-	-	-	-	-	-	Methyltransf_28
JNIIIPNH_00628	1429851.X548_15790	4.44e-49	160	COG5652@1|root,COG5652@2|Bacteria,1NGE7@1224|Proteobacteria,1SGEP@1236|Gammaproteobacteria,1X7I7@135614|Xanthomonadales	135614|Xanthomonadales	S	PFAM VanZ	-	-	-	-	-	-	-	-	-	-	-	-	VanZ
JNIIIPNH_00629	666685.R2APBS1_0056	9.7e-71	214	COG0662@1|root,COG0662@2|Bacteria,1RHWU@1224|Proteobacteria,1S5VV@1236|Gammaproteobacteria,1X6V7@135614|Xanthomonadales	135614|Xanthomonadales	G	Cupin domain	-	-	-	-	-	-	-	-	-	-	-	-	Cupin_2
JNIIIPNH_00630	1118235.CAJH01000062_gene3461	4e-278	792	COG3525@1|root,COG3525@2|Bacteria,1MVDE@1224|Proteobacteria,1RMNI@1236|Gammaproteobacteria,1X467@135614|Xanthomonadales	135614|Xanthomonadales	G	Glycosyl hydrolase family 20, catalytic domain	nahA	-	3.2.1.52	ko:K12373	ko00511,ko00513,ko00520,ko00531,ko00603,ko00604,ko01100,ko04142,map00511,map00513,map00520,map00531,map00603,map00604,map01100,map04142	M00079	R00022,R06004,R11316	RC00049	ko00000,ko00001,ko00002,ko01000,ko03110	-	GH20	-	CHB_HEX_C_1,Fn3_assoc,Glyco_hydro_20,Glyco_hydro_20b
JNIIIPNH_00631	1234664.AMRO01000077_gene3432	1.6e-166	480	COG3876@1|root,COG3876@2|Bacteria,1VRMG@1239|Firmicutes,4HA8F@91061|Bacilli,1WFX8@129337|Geobacillus	91061|Bacilli	S	Protein of unknown function (DUF1343)	ybbC	-	-	-	-	-	-	-	-	-	-	-	DUF1343
JNIIIPNH_00632	1442599.JAAN01000006_gene847	6.64e-310	874	COG3525@1|root,COG3525@2|Bacteria,1MVDE@1224|Proteobacteria,1RMNI@1236|Gammaproteobacteria,1X467@135614|Xanthomonadales	135614|Xanthomonadales	G	Glycosyl hydrolase family 20, catalytic domain	nahA	-	3.2.1.52	ko:K12373	ko00511,ko00513,ko00520,ko00531,ko00603,ko00604,ko01100,ko04142,map00511,map00513,map00520,map00531,map00603,map00604,map01100,map04142	M00079	R00022,R06004,R11316	RC00049	ko00000,ko00001,ko00002,ko01000,ko03110	-	GH20	-	CHB_HEX_C_1,Fn3_assoc,Glyco_hydro_20,Glyco_hydro_20b
JNIIIPNH_00633	743721.Psesu_0206	0	1157	COG1629@1|root,COG1629@2|Bacteria,COG4771@2|Bacteria,1MV8W@1224|Proteobacteria,1RMQA@1236|Gammaproteobacteria,1X3B5@135614|Xanthomonadales	135614|Xanthomonadales	P	receptor	-	-	-	ko:K02014	-	-	-	-	ko00000,ko02000	1.B.14	-	-	Plug,TonB_dep_Rec
JNIIIPNH_00634	1118235.CAJH01000062_gene3459	3.74e-144	417	COG0837@1|root,COG0837@2|Bacteria,1MVFI@1224|Proteobacteria,1RNUY@1236|Gammaproteobacteria,1X2YT@135614|Xanthomonadales	135614|Xanthomonadales	G	Belongs to the bacterial glucokinase family	glk2	-	2.7.1.2	ko:K00845	ko00010,ko00052,ko00500,ko00520,ko00521,ko00524,ko01100,ko01110,ko01120,ko01130,ko01200,map00010,map00052,map00500,map00520,map00521,map00524,map01100,map01110,map01120,map01130,map01200	M00001,M00549	R00299,R01600,R01786	RC00002,RC00017	ko00000,ko00001,ko00002,ko01000	-	-	-	Glucokinase
JNIIIPNH_00635	1118235.CAJH01000062_gene3461	0	991	COG3525@1|root,COG3525@2|Bacteria,1MVDE@1224|Proteobacteria,1RMNI@1236|Gammaproteobacteria,1X467@135614|Xanthomonadales	135614|Xanthomonadales	G	Glycosyl hydrolase family 20, catalytic domain	nahA	-	3.2.1.52	ko:K12373	ko00511,ko00513,ko00520,ko00531,ko00603,ko00604,ko01100,ko04142,map00511,map00513,map00520,map00531,map00603,map00604,map01100,map04142	M00079	R00022,R06004,R11316	RC00049	ko00000,ko00001,ko00002,ko01000,ko03110	-	GH20	-	CHB_HEX_C_1,Fn3_assoc,Glyco_hydro_20,Glyco_hydro_20b
JNIIIPNH_00636	391008.Smal_3426	0	1439	COG1629@1|root,COG4774@1|root,COG1629@2|Bacteria,COG4774@2|Bacteria,1MV8W@1224|Proteobacteria,1RMQA@1236|Gammaproteobacteria,1X3B5@135614|Xanthomonadales	135614|Xanthomonadales	P	receptor	-	-	-	ko:K02014	-	-	-	-	ko00000,ko02000	1.B.14	-	-	Plug,TonB_dep_Rec
JNIIIPNH_00637	1118235.CAJH01000062_gene3459	1.15e-145	420	COG0837@1|root,COG0837@2|Bacteria,1MVFI@1224|Proteobacteria,1RNUY@1236|Gammaproteobacteria,1X2YT@135614|Xanthomonadales	135614|Xanthomonadales	G	Belongs to the bacterial glucokinase family	glk2	-	2.7.1.2	ko:K00845	ko00010,ko00052,ko00500,ko00520,ko00521,ko00524,ko01100,ko01110,ko01120,ko01130,ko01200,map00010,map00052,map00500,map00520,map00521,map00524,map01100,map01110,map01120,map01130,map01200	M00001,M00549	R00299,R01600,R01786	RC00002,RC00017	ko00000,ko00001,ko00002,ko01000	-	-	-	Glucokinase
JNIIIPNH_00638	935567.JAES01000020_gene567	6.42e-240	667	COG0738@1|root,COG0738@2|Bacteria,1MXDC@1224|Proteobacteria,1RMQJ@1236|Gammaproteobacteria,1X3CS@135614|Xanthomonadales	135614|Xanthomonadales	G	Transporter	gluP	-	-	-	-	-	-	-	-	-	-	-	MFS_1
JNIIIPNH_00639	1205753.A989_08559	4.05e-226	626	COG1609@1|root,COG1609@2|Bacteria,1MVUR@1224|Proteobacteria,1RN2K@1236|Gammaproteobacteria,1X2Z0@135614|Xanthomonadales	135614|Xanthomonadales	K	lacI family	VL23_05370	-	-	ko:K02529	-	-	-	-	ko00000,ko03000	-	-	-	LacI,Peripla_BP_3
JNIIIPNH_00640	316273.XCV0770	3.92e-191	536	COG2222@1|root,COG2222@2|Bacteria,1MXC7@1224|Proteobacteria,1RS53@1236|Gammaproteobacteria,1X3UH@135614|Xanthomonadales	135614|Xanthomonadales	M	Iron dicitrate transport regulator FecR	-	-	2.6.1.16	ko:K00820	ko00250,ko00520,ko01100,ko01130,ko04931,map00250,map00520,map01100,map01130,map04931	-	R00768	RC00010,RC00163,RC02752	ko00000,ko00001,ko01000,ko01002	-	-	-	SIS
JNIIIPNH_00641	522373.Smlt4020	6.07e-203	570	COG1820@1|root,COG1820@2|Bacteria,1MW8Y@1224|Proteobacteria,1RMRV@1236|Gammaproteobacteria,1X36K@135614|Xanthomonadales	135614|Xanthomonadales	G	Belongs to the metallo-dependent hydrolases superfamily. NagA family	nagA	-	3.5.1.25	ko:K01443	ko00520,ko01130,map00520,map01130	-	R02059	RC00166,RC00300	ko00000,ko00001,ko01000	-	-	-	Amidohydro_1
JNIIIPNH_00642	935567.JAES01000020_gene571	5.71e-156	449	COG4299@1|root,COG4299@2|Bacteria,1R5FB@1224|Proteobacteria,1S1E0@1236|Gammaproteobacteria,1X3EW@135614|Xanthomonadales	135614|Xanthomonadales	S	Protein of unknown function (DUF1624)	-	-	-	-	-	-	-	-	-	-	-	-	DUF1624
JNIIIPNH_00643	1118235.CAJH01000072_gene3679	2.76e-98	301	COG0793@1|root,COG0793@2|Bacteria,1NZXM@1224|Proteobacteria,1SRIY@1236|Gammaproteobacteria,1XBWD@135614|Xanthomonadales	135614|Xanthomonadales	M	Peptidase family S41	-	-	-	-	-	-	-	-	-	-	-	-	Peptidase_S41
JNIIIPNH_00644	1429851.X548_15715	1.29e-240	667	COG0617@1|root,COG0617@2|Bacteria,1MU2X@1224|Proteobacteria,1RPFJ@1236|Gammaproteobacteria,1X4F0@135614|Xanthomonadales	135614|Xanthomonadales	F	Catalyzes the addition and repair of the essential 3'- terminal CCA sequence in tRNAs without using a nucleic acid template. Adds these three nucleotides in the order of C, C, and A to the tRNA nucleotide-73, using CTP and ATP as substrates and producing inorganic pyrophosphate. Also shows phosphatase, 2'- nucleotidase and 2',3'-cyclic phosphodiesterase activities. These phosphohydrolase activiti…	cca	-	2.7.7.72	ko:K00974	ko03013,map03013	-	R09382,R09383,R09384,R09386	RC00078	ko00000,ko00001,ko01000,ko03016	-	-	-	HD,PolyA_pol,PolyA_pol_RNAbd
JNIIIPNH_00645	1429851.X548_15710	0	948	COG0741@1|root,COG0741@2|Bacteria,1MV3F@1224|Proteobacteria,1RMS8@1236|Gammaproteobacteria,1X4NS@135614|Xanthomonadales	135614|Xanthomonadales	M	Lytic murein transglycosylase	slt	-	-	ko:K08309	-	-	-	-	ko00000,ko01000,ko01011	-	GH23	-	SLT,SLT_L
JNIIIPNH_00646	1429851.X548_15705	1.25e-51	167	COG0848@1|root,COG0848@2|Bacteria,1MZ6M@1224|Proteobacteria,1S9R6@1236|Gammaproteobacteria,1XAF7@135614|Xanthomonadales	135614|Xanthomonadales	U	PFAM Biopolymer transport protein ExbD TolR	exbD3	-	-	ko:K03559	-	-	-	-	ko00000,ko02000	1.A.30.2.1	-	-	ExbD
JNIIIPNH_00647	391008.Smal_3407	2.18e-163	462	COG5006@1|root,COG5006@2|Bacteria,1MXR7@1224|Proteobacteria,1RPFH@1236|Gammaproteobacteria,1X641@135614|Xanthomonadales	135614|Xanthomonadales	S	EamA-like transporter family	-	-	-	ko:K11939	-	-	-	-	ko00000,ko02000	2.A.7.3.6	-	-	EamA
JNIIIPNH_00648	522373.Smlt3995	1.16e-151	429	COG3568@1|root,COG3568@2|Bacteria,1RBWV@1224|Proteobacteria,1RYBE@1236|Gammaproteobacteria,1XCU0@135614|Xanthomonadales	135614|Xanthomonadales	L	endonuclease exonuclease phosphatase	-	-	-	-	-	-	-	-	-	-	-	-	Exo_endo_phos
JNIIIPNH_00649	1552758.NC00_08735	2.11e-123	359	COG1651@1|root,COG1651@2|Bacteria,1RGWH@1224|Proteobacteria,1S5WA@1236|Gammaproteobacteria,1X5HB@135614|Xanthomonadales	135614|Xanthomonadales	O	Thiol disulfide interchange protein	-	-	-	ko:K03673	ko01503,map01503	M00728	-	-	ko00000,ko00001,ko00002,ko03110	-	-	-	DSBA,Thioredoxin_4
JNIIIPNH_00650	522373.Smlt3993	1.75e-97	289	COG1651@1|root,COG1651@2|Bacteria,1RGWH@1224|Proteobacteria,1S5WA@1236|Gammaproteobacteria,1X62Z@135614|Xanthomonadales	135614|Xanthomonadales	O	Thiol disulfide Interchange Protein	-	-	-	ko:K03673	ko01503,map01503	M00728	-	-	ko00000,ko00001,ko00002,ko03110	-	-	-	DSBA,Thioredoxin_4
JNIIIPNH_00651	1429851.X548_15655	9.03e-127	367	COG2863@1|root,COG2863@2|Bacteria,1N2NB@1224|Proteobacteria,1RZFP@1236|Gammaproteobacteria,1X4PC@135614|Xanthomonadales	135614|Xanthomonadales	C	cytochrome	-	-	-	-	-	-	-	-	-	-	-	-	Cytochrom_C
JNIIIPNH_00652	522373.Smlt3992	1.87e-119	343	COG0218@1|root,COG0218@2|Bacteria,1MY3Z@1224|Proteobacteria,1RNJP@1236|Gammaproteobacteria,1X5C6@135614|Xanthomonadales	135614|Xanthomonadales	D	Necessary for normal cell division and for the maintenance of normal septation	engB	GO:0005575,GO:0005622,GO:0005623,GO:0005737,GO:0005829,GO:0044424,GO:0044444,GO:0044464	-	ko:K03978	-	-	-	-	ko00000,ko03036	-	-	-	MMR_HSR1
JNIIIPNH_00653	1118235.CAJH01000021_gene1271	8.08e-179	504	COG0491@1|root,COG0491@2|Bacteria,1MY6G@1224|Proteobacteria,1RRBB@1236|Gammaproteobacteria,1X52I@135614|Xanthomonadales	135614|Xanthomonadales	S	Metallo-beta-lactamase superfamily	mpd	-	-	-	-	-	-	-	-	-	-	-	Lactamase_B
JNIIIPNH_00654	1118235.CAJH01000021_gene1272	3.35e-146	417	COG2207@1|root,COG2207@2|Bacteria,1R71R@1224|Proteobacteria,1SA2X@1236|Gammaproteobacteria,1X5TY@135614|Xanthomonadales	135614|Xanthomonadales	K	helix_turn_helix, arabinose operon control protein	ybcM	-	-	-	-	-	-	-	-	-	-	-	HTH_18
JNIIIPNH_00655	1118235.CAJH01000021_gene1273	2.14e-118	343	COG1814@1|root,COG1814@2|Bacteria,1MUZE@1224|Proteobacteria,1S2G7@1236|Gammaproteobacteria,1X4D2@135614|Xanthomonadales	135614|Xanthomonadales	S	membrane	-	-	-	-	-	-	-	-	-	-	-	-	VIT1
JNIIIPNH_00656	59538.XP_005976798.1	1.17e-307	842	COG3572@1|root,2QVEN@2759|Eukaryota	2759|Eukaryota	H	glutamate-cysteine ligase activity	-	-	6.3.2.2	ko:K01919	ko00270,ko00480,ko01100,map00270,map00480,map01100	M00118	R00894,R10993	RC00064,RC00090	ko00000,ko00001,ko00002,ko01000	-	-	-	GCS2
JNIIIPNH_00657	1121124.JNIX01000014_gene1177	8.52e-95	282	COG0625@1|root,COG0625@2|Bacteria,1RA05@1224|Proteobacteria,2TS58@28211|Alphaproteobacteria,2KGC9@204458|Caulobacterales	204458|Caulobacterales	O	Glutathione S-transferase, N-terminal domain	-	-	2.5.1.18	ko:K00799	ko00480,ko00980,ko00982,ko00983,ko01524,ko05200,ko05204,ko05225,ko05418,map00480,map00980,map00982,map00983,map01524,map05200,map05204,map05225,map05418	-	R03522,R07002,R07003,R07004,R07023,R07024,R07025,R07026,R07069,R07070,R07083,R07084,R07091,R07092,R07093,R07094,R07100,R07113,R07116,R08280,R09409,R11905	RC00004,RC00069,RC00840,RC00948,RC01704,RC01705,RC01706,RC01758,RC01759,RC01765,RC01767,RC01769,RC02243,RC02527,RC02939,RC02940,RC02942,RC02943,RC02944	ko00000,ko00001,ko01000,ko02000	1.A.12.2.2,1.A.12.3.2	-	-	GST_C,GST_N,GST_N_3
JNIIIPNH_00658	1122185.N792_09340	3.42e-19	80.9	2A9SK@1|root,30Z05@2|Bacteria,1QBKH@1224|Proteobacteria,1T764@1236|Gammaproteobacteria,1X8UJ@135614|Xanthomonadales	135614|Xanthomonadales	-	-	-	-	-	-	-	-	-	-	-	-	-	-	-
JNIIIPNH_00659	322710.Avin_12280	0	1475	COG3210@1|root,COG3210@2|Bacteria,1MXIP@1224|Proteobacteria,1RSAX@1236|Gammaproteobacteria	1236|Gammaproteobacteria	U	Large exoproteins involved in heme utilization or adhesion	-	-	-	-	-	-	-	-	-	-	-	-	ESPR,Glug,Haemagg_act,Peptidase_M26_N
JNIIIPNH_00660	366649.XFF4834R_chr39830	1.65e-163	484	COG2831@1|root,COG2831@2|Bacteria,1MWEC@1224|Proteobacteria,1RYVX@1236|Gammaproteobacteria,1X5E8@135614|Xanthomonadales	135614|Xanthomonadales	U	Hemolysin activation secretion protein	-	-	-	-	-	-	-	-	-	-	-	-	POTRA_2,ShlB
JNIIIPNH_00661	1429851.X548_15590	1.73e-49	158	COG1937@1|root,COG1937@2|Bacteria,1N6ZN@1224|Proteobacteria,1S6I2@1236|Gammaproteobacteria,1X7IP@135614|Xanthomonadales	135614|Xanthomonadales	S	Metal-sensitive transcriptional repressor	frmR	-	-	-	-	-	-	-	-	-	-	-	Trns_repr_metal
JNIIIPNH_00662	1429851.X548_15585	9.47e-261	715	COG1062@1|root,COG1062@2|Bacteria,1MUK4@1224|Proteobacteria,1RNQ4@1236|Gammaproteobacteria,1X3UT@135614|Xanthomonadales	135614|Xanthomonadales	C	Belongs to the zinc-containing alcohol dehydrogenase family. Class-III subfamily	frmA	-	1.1.1.1,1.1.1.284	ko:K00121	ko00010,ko00071,ko00350,ko00625,ko00626,ko00680,ko00830,ko00980,ko00982,ko01100,ko01110,ko01120,ko01130,ko01200,ko01220,ko05204,map00010,map00071,map00350,map00625,map00626,map00680,map00830,map00980,map00982,map01100,map01110,map01120,map01130,map01200,map01220,map05204	-	R00623,R00754,R02124,R04880,R05233,R05234,R06917,R06927,R06983,R07105,R08281,R08306,R08310	RC00050,RC00087,RC00088,RC00099,RC00116,RC00649,RC01715,RC01734,RC02273	ko00000,ko00001,ko01000	-	-	-	ADH_N,ADH_zinc_N
JNIIIPNH_00663	935863.AWZR01000004_gene644	1.24e-173	487	COG0627@1|root,COG0627@2|Bacteria,1MUID@1224|Proteobacteria,1RMR3@1236|Gammaproteobacteria,1X2XZ@135614|Xanthomonadales	135614|Xanthomonadales	S	Serine hydrolase involved in the detoxification of formaldehyde	fghA	-	3.1.2.12	ko:K01070	ko00680,ko01120,ko01200,map00680,map01120,map01200	-	R00527	RC00167,RC00320	ko00000,ko00001,ko01000	-	CE1	-	Esterase
JNIIIPNH_00664	522373.Smlt3975	6.67e-184	531	COG2199@1|root,COG3706@2|Bacteria,1R7HC@1224|Proteobacteria,1S0C5@1236|Gammaproteobacteria,1X68S@135614|Xanthomonadales	135614|Xanthomonadales	T	diguanylate cyclase	-	-	-	-	-	-	-	-	-	-	-	-	GGDEF
JNIIIPNH_00665	1123377.AUIV01000003_gene1798	7.99e-103	304	COG2102@1|root,COG2102@2|Bacteria,1MUU2@1224|Proteobacteria,1S3D2@1236|Gammaproteobacteria,1X3MK@135614|Xanthomonadales	135614|Xanthomonadales	S	Diphthamide synthase	-	-	-	-	-	-	-	-	-	-	-	-	Diphthami_syn_2
JNIIIPNH_00666	340.xcc-b100_0816	2.21e-53	169	29ZXI@1|root,30MZ2@2|Bacteria,1QB6F@1224|Proteobacteria,1T6Q8@1236|Gammaproteobacteria,1X7WN@135614|Xanthomonadales	135614|Xanthomonadales	-	-	-	-	-	-	-	-	-	-	-	-	-	-	-
JNIIIPNH_00667	522373.Smlt3967	1.81e-189	530	COG1307@1|root,COG1307@2|Bacteria,1R5M9@1224|Proteobacteria,1RZYN@1236|Gammaproteobacteria,1XCQP@135614|Xanthomonadales	135614|Xanthomonadales	S	Uncharacterised protein, DegV family COG1307	-	-	-	-	-	-	-	-	-	-	-	-	DegV
JNIIIPNH_00668	1118235.CAJH01000021_gene1291	1.04e-220	618	COG1228@1|root,COG1228@2|Bacteria,1MXQX@1224|Proteobacteria,1RQGS@1236|Gammaproteobacteria,1X35X@135614|Xanthomonadales	135614|Xanthomonadales	Q	Amidohydrolase family	-	-	-	-	-	-	-	-	-	-	-	-	Amidohydro_1,Amidohydro_3
JNIIIPNH_00669	1118235.CAJH01000021_gene1292	1.48e-273	756	COG1228@1|root,COG1228@2|Bacteria,1MXXR@1224|Proteobacteria,1RRK7@1236|Gammaproteobacteria,1X4CC@135614|Xanthomonadales	135614|Xanthomonadales	Q	amidohydrolase	-	-	-	-	-	-	-	-	-	-	-	-	Amidohydro_1,Amidohydro_3
JNIIIPNH_00670	1118235.CAJH01000021_gene1295	7.52e-104	302	COG3803@1|root,COG3803@2|Bacteria,1RHYI@1224|Proteobacteria,1SC49@1236|Gammaproteobacteria,1X6K1@135614|Xanthomonadales	135614|Xanthomonadales	S	Bacterial protein of unknown function (DUF924)	-	-	-	-	-	-	-	-	-	-	-	-	DUF924
JNIIIPNH_00671	1118235.CAJH01000021_gene1296	2.15e-192	537	COG0278@1|root,COG0316@1|root,COG0607@1|root,COG0278@2|Bacteria,COG0316@2|Bacteria,COG0607@2|Bacteria,1MZ4V@1224|Proteobacteria,1S640@1236|Gammaproteobacteria,1X4PV@135614|Xanthomonadales	135614|Xanthomonadales	OP	Glutaredoxin	-	-	-	ko:K07390	-	-	-	-	ko00000,ko03029,ko03110	-	-	-	Glutaredoxin,Rhodanese
JNIIIPNH_00672	340.xcc-b100_0830	5.41e-136	390	COG0726@1|root,COG0726@2|Bacteria,1PJQG@1224|Proteobacteria,1SF2E@1236|Gammaproteobacteria,1X35Y@135614|Xanthomonadales	135614|Xanthomonadales	G	esterase	nodB	-	-	-	-	-	-	-	-	-	-	-	Polysacc_deac_1
JNIIIPNH_00673	1552758.NC00_05030	3.61e-148	434	COG0513@1|root,COG0513@2|Bacteria,1MU49@1224|Proteobacteria,1RYD1@1236|Gammaproteobacteria,1XCGG@135614|Xanthomonadales	135614|Xanthomonadales	JKL	Belongs to the DEAD box helicase family	rhlE1	-	-	-	-	-	-	-	-	-	-	-	DEAD,Helicase_C
JNIIIPNH_00674	1205753.A989_19463	1.27e-43	144	2CBEP@1|root,32RT7@2|Bacteria,1MZXD@1224|Proteobacteria,1SCAX@1236|Gammaproteobacteria,1XB67@135614|Xanthomonadales	135614|Xanthomonadales	-	-	-	-	-	-	-	-	-	-	-	-	-	-	-
JNIIIPNH_00675	1442599.JAAN01000041_gene3104	1.55e-97	291	COG2265@1|root,COG2265@2|Bacteria,1RA3I@1224|Proteobacteria,1SVQT@1236|Gammaproteobacteria,1X67Q@135614|Xanthomonadales	135614|Xanthomonadales	J	Methyltransferase domain	-	-	-	-	-	-	-	-	-	-	-	-	Methyltransf_12,Methyltransf_25,Methyltransf_31
JNIIIPNH_00676	935863.AWZR01000004_gene659	8.97e-87	262	COG2755@1|root,COG2755@2|Bacteria,1RE1B@1224|Proteobacteria,1S3DM@1236|Gammaproteobacteria,1X613@135614|Xanthomonadales	135614|Xanthomonadales	E	Lysophospholipase L1 and related esterases	-	-	-	-	-	-	-	-	-	-	-	-	Lipase_GDSL_2
JNIIIPNH_00677	1118235.CAJH01000021_gene1302	9.7e-277	760	COG0436@1|root,COG0436@2|Bacteria,1MW0Z@1224|Proteobacteria,1RN5B@1236|Gammaproteobacteria,1X32P@135614|Xanthomonadales	135614|Xanthomonadales	E	aminotransferase	-	-	2.6.1.2,2.6.1.66	ko:K14260	ko00220,ko00250,ko00290,ko01100,ko01110,ko01130,ko01210,ko01230,map00220,map00250,map00290,map01100,map01110,map01130,map01210,map01230	-	R00258,R01215	RC00006,RC00008,RC00036	ko00000,ko00001,ko01000,ko01007	-	-	-	Aminotran_1_2
JNIIIPNH_00678	1118235.CAJH01000021_gene1303	6.95e-209	583	COG1162@1|root,COG1162@2|Bacteria,1MUEF@1224|Proteobacteria,1RMMB@1236|Gammaproteobacteria,1X2Y7@135614|Xanthomonadales	135614|Xanthomonadales	S	One of several proteins that assist in the late maturation steps of the functional core of the 30S ribosomal subunit. Helps release RbfA from mature subunits. May play a role in the assembly of ribosomal proteins into the subunit. Circularly permuted GTPase that catalyzes slow GTP hydrolysis, GTPase activity is stimulated by the 30S ribosomal subunit	rsgA	-	3.1.3.100	ko:K06949	ko00730,ko01100,map00730,map01100	-	R00615,R02135	RC00002,RC00017	ko00000,ko00001,ko01000,ko03009	-	-	-	RsgA_GTPase
JNIIIPNH_00679	522373.Smlt3955	1.06e-219	615	COG3930@1|root,COG3930@2|Bacteria,1PYFH@1224|Proteobacteria,1RP1J@1236|Gammaproteobacteria,1X34Y@135614|Xanthomonadales	135614|Xanthomonadales	S	protein conserved in bacteria	-	-	-	-	-	-	-	-	-	-	-	-	DUF1704
JNIIIPNH_00680	1123377.AUIV01000014_gene472	3.11e-155	455	COG1680@1|root,COG2173@1|root,COG1680@2|Bacteria,COG2173@2|Bacteria,1MVPR@1224|Proteobacteria,1S5WE@1236|Gammaproteobacteria,1X3ZI@135614|Xanthomonadales	135614|Xanthomonadales	V	beta-lactamase	-	-	-	-	-	-	-	-	-	-	-	-	Beta-lactamase
JNIIIPNH_00681	1385517.N800_02140	0	1210	COG1629@1|root,COG1629@2|Bacteria,COG4771@2|Bacteria,1MU9K@1224|Proteobacteria,1RMTG@1236|Gammaproteobacteria,1X2YV@135614|Xanthomonadales	135614|Xanthomonadales	P	receptor	-	-	-	ko:K02014	-	-	-	-	ko00000,ko02000	1.B.14	-	-	Plug,TonB_dep_Rec
JNIIIPNH_00682	911239.CF149_10103	3.25e-136	403	COG0787@1|root,COG0787@2|Bacteria,1NXDA@1224|Proteobacteria,1RU2U@1236|Gammaproteobacteria	1236|Gammaproteobacteria	M	Catalyzes the interconversion of L-alanine and D- alanine. May also act on other amino acids	alr2	GO:0000270,GO:0003674,GO:0003824,GO:0006022,GO:0006023,GO:0006024,GO:0006807,GO:0008150,GO:0008152,GO:0008784,GO:0009058,GO:0009059,GO:0009252,GO:0009273,GO:0009987,GO:0016853,GO:0016854,GO:0016855,GO:0030203,GO:0034645,GO:0036361,GO:0042546,GO:0043170,GO:0044036,GO:0044038,GO:0044085,GO:0044237,GO:0044249,GO:0044260,GO:0047661,GO:0070589,GO:0071554,GO:0071704,GO:0071840,GO:1901135,GO:1901137,GO:…	5.1.1.1	ko:K01775	ko00473,ko01100,ko01502,map00473,map01100,map01502	-	R00401	RC00285	ko00000,ko00001,ko01000,ko01011	-	-	-	Ala_racemase_C,Ala_racemase_N
JNIIIPNH_00683	1174684.EBMC1_17472	4.86e-100	302	COG0583@1|root,COG0583@2|Bacteria,1MX2A@1224|Proteobacteria,2U1Y6@28211|Alphaproteobacteria,2K2S5@204457|Sphingomonadales	204457|Sphingomonadales	K	Bacterial regulatory helix-turn-helix protein, lysR family	-	-	-	-	-	-	-	-	-	-	-	-	HTH_1,LysR_substrate
JNIIIPNH_00684	1123377.AUIV01000003_gene1810	4.71e-173	496	COG0665@1|root,COG0665@2|Bacteria,1MVIZ@1224|Proteobacteria,1RQ50@1236|Gammaproteobacteria,1X45Z@135614|Xanthomonadales	135614|Xanthomonadales	E	Oxidative deamination of D-amino acids	-	-	-	-	-	-	-	-	-	-	-	-	DAO
JNIIIPNH_00685	1174684.EBMC1_17452	8.47e-201	581	COG0405@1|root,COG0405@2|Bacteria,1MUV6@1224|Proteobacteria,2TR49@28211|Alphaproteobacteria,2K0PZ@204457|Sphingomonadales	204457|Sphingomonadales	E	gamma-glutamyltranspeptidase	-	-	2.3.2.2,3.4.19.13	ko:K00681	ko00430,ko00460,ko00480,ko01100,map00430,map00460,map00480,map01100	-	R00494,R01262,R01687,R03867,R03916,R03970,R03971,R04935	RC00064,RC00090,RC00096	ko00000,ko00001,ko01000,ko01002	-	-	-	G_glu_transpept
JNIIIPNH_00686	1094184.KWO_0115355	4.08e-10	60.5	COG0280@1|root,COG0281@1|root,COG0280@2|Bacteria,COG0281@2|Bacteria,1MU0A@1224|Proteobacteria,1RN5F@1236|Gammaproteobacteria,1X2XY@135614|Xanthomonadales	135614|Xanthomonadales	C	Malic enzyme	maeB	-	1.1.1.40	ko:K00029	ko00620,ko00710,ko01100,ko01120,ko01200,map00620,map00710,map01100,map01120,map01200	M00169,M00172	R00216	RC00105	ko00000,ko00001,ko00002,ko01000	-	-	-	Malate_DH,Malic_M,PTA_PTB,malic
JNIIIPNH_00687	1448139.AI20_10420	1.38e-303	837	COG3119@1|root,COG3119@2|Bacteria,1MUJH@1224|Proteobacteria,1RN2V@1236|Gammaproteobacteria,1Y616@135624|Aeromonadales	135624|Aeromonadales	P	Sulfatase	-	-	3.1.6.1	ko:K01130	ko00140,ko00600,map00140,map00600	-	R03980,R04856	RC00128,RC00231	ko00000,ko00001,ko01000	-	-	-	Sulfatase
JNIIIPNH_00688	305700.B447_09493	6.54e-182	520	COG0641@1|root,COG0641@2|Bacteria,1MX3M@1224|Proteobacteria,2VYFJ@28216|Betaproteobacteria	28216|Betaproteobacteria	C	Radical SAM	-	-	-	ko:K06871	-	-	-	-	ko00000	-	-	-	Fer4_12,Radical_SAM,SPASM
JNIIIPNH_00689	190650.CC_0984	2.27e-203	587	COG0405@1|root,COG0405@2|Bacteria,1MUV6@1224|Proteobacteria,2TR49@28211|Alphaproteobacteria,2KI5R@204458|Caulobacterales	204458|Caulobacterales	M	Gamma-glutamyltranspeptidase	-	-	2.3.2.2,3.4.19.13	ko:K00681	ko00430,ko00460,ko00480,ko01100,map00430,map00460,map00480,map01100	-	R00494,R01262,R01687,R03867,R03916,R03970,R03971,R04935	RC00064,RC00090,RC00096	ko00000,ko00001,ko01000,ko01002	-	-	-	G_glu_transpept
JNIIIPNH_00690	935567.JAES01000007_gene1914	4.26e-205	577	COG0786@1|root,COG0786@2|Bacteria,1MVBC@1224|Proteobacteria,1RP0S@1236|Gammaproteobacteria,1X34Z@135614|Xanthomonadales	135614|Xanthomonadales	E	Catalyzes the sodium-dependent transport of glutamate	gltS	-	-	-	-	-	-	-	-	-	-	-	Glt_symporter
JNIIIPNH_00691	264198.Reut_B4019	6.76e-70	213	COG0251@1|root,COG0251@2|Bacteria,1RD2M@1224|Proteobacteria,2VRTR@28216|Betaproteobacteria,1KH9S@119060|Burkholderiaceae	28216|Betaproteobacteria	J	endoribonuclease L-PSP	-	-	-	-	-	-	-	-	-	-	-	-	Ribonuc_L-PSP
JNIIIPNH_00692	1112217.PPL19_17785	2.64e-214	607	COG3653@1|root,COG3653@2|Bacteria,1MWWY@1224|Proteobacteria,1RPIW@1236|Gammaproteobacteria	1236|Gammaproteobacteria	Q	N-acyl-D-aspartate D-glutamate deacylase	dan	-	3.5.1.81,3.5.1.82	ko:K01461,ko:K06015	-	-	R02192	RC00064,RC00328	ko00000,ko01000	-	-	-	Amidohydro_3
JNIIIPNH_00693	1151127.KB906336_gene1221	1.16e-96	293	COG1737@1|root,COG1737@2|Bacteria,1MV3U@1224|Proteobacteria,1RNC4@1236|Gammaproteobacteria,1YRUU@136843|Pseudomonas fluorescens group	1236|Gammaproteobacteria	K	Transcriptional regulator	-	-	-	ko:K19337	-	-	-	-	ko00000,ko03000	-	-	-	HTH_6,SIS
JNIIIPNH_00694	1207076.ALAT01000018_gene855	6.01e-224	629	COG2610@1|root,COG2610@2|Bacteria,1MUFG@1224|Proteobacteria,1RNGE@1236|Gammaproteobacteria,1Z3AV@136846|Pseudomonas stutzeri group	1236|Gammaproteobacteria	EG	GntP family permease	gntT	-	-	ko:K03299	-	-	-	-	ko00000,ko02000	2.A.8	-	-	GntP_permease
JNIIIPNH_00695	1392838.AWNM01000032_gene259	9.55e-173	496	COG3616@1|root,COG3616@2|Bacteria,1MVQE@1224|Proteobacteria,2VJ3G@28216|Betaproteobacteria,3T3PK@506|Alcaligenaceae	28216|Betaproteobacteria	E	Putative serine dehydratase domain	dsd	-	4.3.1.18	ko:K01753	ko00260,map00260	-	R00221	RC02600	ko00000,ko00001,ko01000	-	-	-	Ala_racemase_N,D-ser_dehydrat
JNIIIPNH_00696	1118235.CAJH01000021_gene1318	0	1356	COG0280@1|root,COG0281@1|root,COG0280@2|Bacteria,COG0281@2|Bacteria,1MU0A@1224|Proteobacteria,1RN5F@1236|Gammaproteobacteria,1X2XY@135614|Xanthomonadales	135614|Xanthomonadales	C	Malic enzyme	maeB	-	1.1.1.40	ko:K00029	ko00620,ko00710,ko01100,ko01120,ko01200,map00620,map00710,map01100,map01120,map01200	M00169,M00172	R00216	RC00105	ko00000,ko00001,ko00002,ko01000	-	-	-	Malate_DH,Malic_M,PTA_PTB,malic
JNIIIPNH_00697	697282.Mettu_1481	2.53e-61	199	COG2197@1|root,COG2197@2|Bacteria,1R4TP@1224|Proteobacteria,1RR98@1236|Gammaproteobacteria	1236|Gammaproteobacteria	K	Transcriptional regulator	sdiA	GO:0000976,GO:0001067,GO:0001130,GO:0001216,GO:0003674,GO:0003676,GO:0003677,GO:0003690,GO:0003700,GO:0005488,GO:0005575,GO:0006355,GO:0008150,GO:0009889,GO:0009891,GO:0009893,GO:0010468,GO:0010556,GO:0010557,GO:0010564,GO:0010604,GO:0010628,GO:0019219,GO:0019222,GO:0031323,GO:0031325,GO:0031326,GO:0031328,GO:0031334,GO:0032465,GO:0032467,GO:0032991,GO:0032993,GO:0043254,GO:0043565,GO:0044087,GO:…	-	ko:K07782,ko:K15852,ko:K19666,ko:K19734	ko02020,ko02024,ko02026,map02020,map02024,map02026	-	-	-	ko00000,ko00001,ko03000	-	-	-	Autoind_bind,GerE
JNIIIPNH_00698	305700.B447_01936	1.1e-19	85.5	2E2SJ@1|root,32XUU@2|Bacteria,1N2UD@1224|Proteobacteria,2VYGA@28216|Betaproteobacteria	28216|Betaproteobacteria	S	Domain of unknown function (DUF4902)	-	-	-	-	-	-	-	-	-	-	-	-	DUF4902
JNIIIPNH_00699	697282.Mettu_1476	2.54e-63	201	COG3916@1|root,COG3916@2|Bacteria,1RB3V@1224|Proteobacteria,1S404@1236|Gammaproteobacteria	1236|Gammaproteobacteria	H	Acyl-homoserine-lactone synthase	vanI	-	2.3.1.184	ko:K13060,ko:K13061	ko00270,ko01100,ko02020,ko02024,ko02025,map00270,map01100,map02020,map02024,map02025	-	R08939,R08940	RC00021,RC00039	ko00000,ko00001,ko01000	-	-	-	Autoind_synth
JNIIIPNH_00701	522373.Smlt3934	3.62e-38	129	COG4391@1|root,COG4391@2|Bacteria,1N7QM@1224|Proteobacteria,1SHHF@1236|Gammaproteobacteria,1X821@135614|Xanthomonadales	135614|Xanthomonadales	S	protein conserved in bacteria	VL23_05015	-	-	-	-	-	-	-	-	-	-	-	zf-CHCC
JNIIIPNH_00702	1118235.CAJH01000021_gene1322	4.79e-190	536	COG0438@1|root,COG0438@2|Bacteria,1MUTA@1224|Proteobacteria,1RS31@1236|Gammaproteobacteria,1X41U@135614|Xanthomonadales	135614|Xanthomonadales	M	Glycosyl transferase	waaG	-	-	-	-	-	-	-	-	-	-	-	Glyco_transf_4,Glycos_transf_1
JNIIIPNH_00703	1118235.CAJH01000021_gene1323	3e-185	530	COG3307@1|root,COG3307@2|Bacteria,1MYYP@1224|Proteobacteria,1T07R@1236|Gammaproteobacteria,1XCZ6@135614|Xanthomonadales	135614|Xanthomonadales	M	COG3307 Lipid A core - O-antigen ligase and related enzymes	-	-	-	-	-	-	-	-	-	-	-	-	Wzy_C
JNIIIPNH_00704	1552758.NC00_17125	6.79e-184	515	COG1560@1|root,COG1560@2|Bacteria,1MVNI@1224|Proteobacteria,1RMZ5@1236|Gammaproteobacteria,1X3W9@135614|Xanthomonadales	135614|Xanthomonadales	M	Catalyzes the transfer of laurate from lauroyl-acyl carrier protein (ACP) to Kdo(2)-lipid IV(A) to form Kdo(2)- (lauroyl)-lipid IV(A)	lpxL	-	2.3.1.241	ko:K02517	ko00540,ko01100,map00540,map01100	M00060	R05146	RC00037,RC00039	ko00000,ko00001,ko00002,ko01000,ko01005	-	-	-	Lip_A_acyltrans
JNIIIPNH_00705	1429851.X548_15370	8.55e-245	680	COG1519@1|root,COG1519@2|Bacteria,1MU9F@1224|Proteobacteria,1RNBR@1236|Gammaproteobacteria,1X4GI@135614|Xanthomonadales	135614|Xanthomonadales	M	transferase	waaA	-	2.4.99.12,2.4.99.13,2.4.99.14,2.4.99.15	ko:K02527	ko00540,ko01100,map00540,map01100	M00060,M00080	R04658,R05074,R09763	RC00009,RC00077,RC00247	ko00000,ko00001,ko00002,ko01000,ko01003,ko01005	-	GT30	-	Glycos_transf_1,Glycos_transf_N
JNIIIPNH_00706	522373.Smlt3928	4.06e-237	662	COG1538@1|root,COG1538@2|Bacteria,1MWCJ@1224|Proteobacteria,1RQQV@1236|Gammaproteobacteria,1X306@135614|Xanthomonadales	135614|Xanthomonadales	MU	TIGRFAM type I secretion outer membrane protein, TolC family	raxC	-	-	ko:K12340	ko01501,ko01503,ko02020,ko03070,ko04626,ko05133,map01501,map01503,map02020,map03070,map04626,map05133	M00325,M00326,M00339,M00571,M00575,M00646,M00647,M00696,M00697,M00709,M00720,M00821	-	-	ko00000,ko00001,ko00002,ko01504,ko02000,ko02044	1.B.17,2.A.6.2	-	-	OEP
JNIIIPNH_00707	1118235.CAJH01000021_gene1329	4.67e-127	364	COG2518@1|root,COG2518@2|Bacteria,1RD6S@1224|Proteobacteria,1S0KH@1236|Gammaproteobacteria,1X4FI@135614|Xanthomonadales	135614|Xanthomonadales	O	protein-L-isoaspartate O-methyltransferase	pcm	-	2.1.1.77	ko:K00573	-	-	-	-	ko00000,ko01000	-	-	-	PCMT
JNIIIPNH_00708	1118235.CAJH01000021_gene1330	3.77e-106	311	COG1309@1|root,COG1309@2|Bacteria,1MZ9E@1224|Proteobacteria,1S8XT@1236|Gammaproteobacteria,1X5Z1@135614|Xanthomonadales	135614|Xanthomonadales	K	Transcriptional regulator	-	-	-	ko:K18301	-	M00642	-	-	ko00000,ko00002,ko01504,ko03000	-	-	-	TetR_C_7,TetR_N
JNIIIPNH_00709	1429851.X548_15345	2.05e-151	439	COG0845@1|root,COG0845@2|Bacteria,1NJDF@1224|Proteobacteria,1RSFR@1236|Gammaproteobacteria,1XCTZ@135614|Xanthomonadales	135614|Xanthomonadales	M	Belongs to the membrane fusion protein (MFP) (TC 8.A.1) family	-	-	-	ko:K18302	-	M00642	-	-	ko00000,ko00002,ko01504,ko02000	2.A.6.2,8.A.1	-	-	Biotin_lipoyl_2,HlyD_3,HlyD_D23
JNIIIPNH_00710	1429851.X548_15340	0	1741	COG0841@1|root,COG0841@2|Bacteria,1MU48@1224|Proteobacteria,1RMBN@1236|Gammaproteobacteria,1X41A@135614|Xanthomonadales	135614|Xanthomonadales	V	Belongs to the resistance-nodulation-cell division (RND) (TC 2.A.6) family	-	-	-	ko:K18303	-	M00642	-	-	ko00000,ko00002,ko01504,ko02000	2.A.6.2.17	-	-	ACR_tran
JNIIIPNH_00711	1123377.AUIV01000023_gene2713	4.03e-287	830	COG2199@1|root,COG3292@1|root,COG3292@2|Bacteria,COG3706@2|Bacteria,1R7HC@1224|Proteobacteria,1RQCR@1236|Gammaproteobacteria,1X4SZ@135614|Xanthomonadales	135614|Xanthomonadales	T	diguanylate cyclase	-	-	-	-	-	-	-	-	-	-	-	-	GGDEF,Reg_prop,Y_Y_Y
JNIIIPNH_00712	1118235.CAJH01000001_gene17	1.18e-224	619	COG0596@1|root,COG0596@2|Bacteria,1MWW8@1224|Proteobacteria,1RMKF@1236|Gammaproteobacteria,1X32H@135614|Xanthomonadales	135614|Xanthomonadales	E	Belongs to the peptidase S33 family	pip	-	3.4.11.5	ko:K01259	ko00330,map00330	-	R00135	-	ko00000,ko00001,ko01000,ko01002	-	-	-	Abhydrolase_1
JNIIIPNH_00713	522373.Smlt0844	1.1e-186	521	COG0583@1|root,COG0583@2|Bacteria,1MW16@1224|Proteobacteria,1RNK2@1236|Gammaproteobacteria,1XCK8@135614|Xanthomonadales	135614|Xanthomonadales	K	LysR substrate binding domain	-	-	-	-	-	-	-	-	-	-	-	-	HTH_1,LysR_substrate
JNIIIPNH_00714	391008.Smal_0693	3.27e-241	674	COG0477@1|root,COG0477@2|Bacteria,1MWXZ@1224|Proteobacteria,1RW6N@1236|Gammaproteobacteria,1X312@135614|Xanthomonadales	135614|Xanthomonadales	EGP	Major Facilitator Superfamily	-	-	-	-	-	-	-	-	-	-	-	-	MFS_1
JNIIIPNH_00715	522373.Smlt0846	6.91e-143	408	COG3931@1|root,COG3931@2|Bacteria,1QI71@1224|Proteobacteria,1S6A7@1236|Gammaproteobacteria,1XC35@135614|Xanthomonadales	135614|Xanthomonadales	E	N-formylglutamate amidohydrolase	-	-	-	-	-	-	-	-	-	-	-	-	FGase
JNIIIPNH_00716	391008.Smal_0696	1.3e-115	332	COG0494@1|root,COG0494@2|Bacteria,1RI3B@1224|Proteobacteria,1S6HR@1236|Gammaproteobacteria,1X4QN@135614|Xanthomonadales	135614|Xanthomonadales	L	NUDIX domain	-	-	3.6.1.13	ko:K01515	ko00230,map00230	-	R01054	RC00002	ko00000,ko00001,ko01000	-	-	-	NUDIX
JNIIIPNH_00717	366649.XFF4834R_chr09180	6.2e-184	516	COG0258@1|root,COG0258@2|Bacteria,1RAAR@1224|Proteobacteria,1RN1S@1236|Gammaproteobacteria,1X448@135614|Xanthomonadales	135614|Xanthomonadales	L	Exodeoxyribonuclease IX	exo	-	-	-	-	-	-	-	-	-	-	-	5_3_exonuc,5_3_exonuc_N
JNIIIPNH_00718	1211114.ALIP01000005_gene669	4.6e-97	286	COG0778@1|root,COG0778@2|Bacteria,1PKUV@1224|Proteobacteria,1S7GX@1236|Gammaproteobacteria,1X60H@135614|Xanthomonadales	135614|Xanthomonadales	C	nitroreductase	-	-	-	-	-	-	-	-	-	-	-	-	Nitroreductase
JNIIIPNH_00719	1118235.CAJH01000001_gene10	0	1024	COG3170@1|root,COG3170@2|Bacteria,1QV1N@1224|Proteobacteria,1T49N@1236|Gammaproteobacteria,1XD92@135614|Xanthomonadales	135614|Xanthomonadales	NU	Protein of unknown function (DUF1631)	-	-	-	-	-	-	-	-	-	-	-	-	DUF1631
JNIIIPNH_00720	935567.JAES01000019_gene1052	1.24e-202	568	COG3288@1|root,COG3288@2|Bacteria,1MVXU@1224|Proteobacteria,1RN23@1236|Gammaproteobacteria,1X34W@135614|Xanthomonadales	135614|Xanthomonadales	C	NADP transhydrogenase	-	-	1.6.1.2	ko:K00324	ko00760,ko01100,map00760,map01100	-	R00112	RC00001	ko00000,ko00001,ko01000	-	-	-	AlaDh_PNT_C,AlaDh_PNT_N
JNIIIPNH_00722	1385517.N800_04070	2.34e-16	77.8	2DNXA@1|root,32ZMW@2|Bacteria,1NBF6@1224|Proteobacteria,1SDGN@1236|Gammaproteobacteria,1X7TE@135614|Xanthomonadales	135614|Xanthomonadales	S	Protein of unknown function (DUF3106)	-	-	-	-	-	-	-	-	-	-	-	-	DUF3106
JNIIIPNH_00723	1429851.X548_02080	1.21e-17	79.3	2AP9D@1|root,31EBE@2|Bacteria,1QBM5@1224|Proteobacteria,1T76R@1236|Gammaproteobacteria,1X8VJ@135614|Xanthomonadales	135614|Xanthomonadales	-	-	-	-	-	-	-	-	-	-	-	-	-	-	-
JNIIIPNH_00724	316273.XCV0954	4.09e-85	260	COG1595@1|root,COG1595@2|Bacteria,1R9WC@1224|Proteobacteria,1SA30@1236|Gammaproteobacteria,1X695@135614|Xanthomonadales	135614|Xanthomonadales	K	Belongs to the sigma-70 factor family. ECF subfamily	rpoE1	-	-	ko:K03088	-	-	-	-	ko00000,ko03021	-	-	-	Sigma70_r2,Sigma70_r4_2
JNIIIPNH_00725	360094.PXO_04571	1.29e-56	177	COG3288@1|root,COG3288@2|Bacteria,1N0TD@1224|Proteobacteria,1SYB5@1236|Gammaproteobacteria,1X7MI@135614|Xanthomonadales	135614|Xanthomonadales	C	NADP transhydrogenase	-	-	1.6.1.2	ko:K00324	ko00760,ko01100,map00760,map01100	-	R00112	RC00001	ko00000,ko00001,ko01000	-	-	-	PNTB_4TM
JNIIIPNH_00726	1385517.N800_04050	4.53e-48	159	2EE4B@1|root,337YZ@2|Bacteria,1QCWF@1224|Proteobacteria,1T8Q7@1236|Gammaproteobacteria,1XB2P@135614|Xanthomonadales	135614|Xanthomonadales	-	-	-	-	-	-	-	-	-	-	-	-	-	-	-
JNIIIPNH_00727	383407.XOC_0978	1.22e-288	795	COG1282@1|root,COG1282@2|Bacteria,1MUP4@1224|Proteobacteria,1RMR4@1236|Gammaproteobacteria,1X32D@135614|Xanthomonadales	135614|Xanthomonadales	C	The transhydrogenation between NADH and NADP is coupled to respiration and ATP hydrolysis and functions as a proton pump across the membrane	pntB	-	1.6.1.2	ko:K00325	ko00760,ko01100,map00760,map01100	-	R00112	RC00001	ko00000,ko00001,ko01000	-	-	-	PNTB
JNIIIPNH_00728	1118235.CAJH01000001_gene3	8.97e-54	172	2B18U@1|root,31TP9@2|Bacteria,1QC8A@1224|Proteobacteria,1T7XP@1236|Gammaproteobacteria,1X7S7@135614|Xanthomonadales	135614|Xanthomonadales	-	-	-	-	-	-	-	-	-	-	-	-	-	-	-
JNIIIPNH_00729	380358.XALC_0475	5.57e-117	336	COG2151@1|root,COG2151@2|Bacteria,1MZ9Y@1224|Proteobacteria,1S36X@1236|Gammaproteobacteria,1X3XG@135614|Xanthomonadales	135614|Xanthomonadales	S	FeS assembly SUF system protein SufT	-	-	-	-	-	-	-	-	-	-	-	-	FeS_assembly_P
JNIIIPNH_00730	1429851.X548_02110	7.67e-235	649	COG0115@1|root,COG0115@2|Bacteria,1MVB0@1224|Proteobacteria,1RSKJ@1236|Gammaproteobacteria,1XCGU@135614|Xanthomonadales	135614|Xanthomonadales	E	Catalyzes the transamination of the branched-chain amino acids to their respective alpha-keto acids	ilvE	-	2.6.1.42	ko:K00826	ko00270,ko00280,ko00290,ko00770,ko01100,ko01110,ko01130,ko01210,ko01230,map00270,map00280,map00290,map00770,map01100,map01110,map01130,map01210,map01230	M00019,M00036,M00119,M00570	R01090,R01214,R02199,R10991	RC00006,RC00036	ko00000,ko00001,ko00002,ko01000,ko01007	-	-	-	Aminotran_4
JNIIIPNH_00731	360094.PXO_04560	6.24e-60	189	COG2606@1|root,COG2606@2|Bacteria,1RGX5@1224|Proteobacteria,1S6S0@1236|Gammaproteobacteria,1X7Q2@135614|Xanthomonadales	135614|Xanthomonadales	S	Belongs to the prolyl-tRNA editing family. YbaK EbsC subfamily	ybaK	-	-	ko:K03976	-	-	-	-	ko00000,ko01000,ko03016	-	-	-	tRNA_edit
JNIIIPNH_00732	935567.JAES01000019_gene1067	1.13e-101	295	COG0252@1|root,COG0252@2|Bacteria,1RHAW@1224|Proteobacteria,1S5WS@1236|Gammaproteobacteria,1X5DN@135614|Xanthomonadales	135614|Xanthomonadales	EJ	asparaginase	VL23_12675	-	3.5.1.1	ko:K01424	ko00250,ko00460,ko01100,ko01110,map00250,map00460,map01100,map01110	-	R00485	RC00010,RC02798	ko00000,ko00001,ko01000	-	-	-	Asparaginase
JNIIIPNH_00733	1429851.X548_02125	2e-49	159	COG3308@1|root,COG3308@2|Bacteria,1QED2@1224|Proteobacteria,1TAZ3@1236|Gammaproteobacteria,1X8ZA@135614|Xanthomonadales	135614|Xanthomonadales	S	Predicted membrane protein (DUF2069)	-	-	-	-	-	-	-	-	-	-	-	-	DUF2069
JNIIIPNH_00734	522373.Smlt0864	2.7e-124	355	COG0655@1|root,COG0655@2|Bacteria,1MW7N@1224|Proteobacteria,1S23B@1236|Gammaproteobacteria,1X4PZ@135614|Xanthomonadales	135614|Xanthomonadales	S	Belongs to the WrbA family	wrbA	-	1.6.5.2	ko:K03809	ko00130,ko01110,map00130,map01110	-	R02964,R03643,R03816	RC00819	ko00000,ko00001,ko01000	-	-	-	FMN_red
JNIIIPNH_00735	1429851.X548_02135	4.39e-241	670	COG1295@1|root,COG1295@2|Bacteria,1QICW@1224|Proteobacteria,1RMKI@1236|Gammaproteobacteria,1X3UE@135614|Xanthomonadales	135614|Xanthomonadales	S	UPF0761 membrane protein	rbn	-	-	ko:K07058	-	-	-	-	ko00000	-	-	-	Virul_fac_BrkB
JNIIIPNH_00736	1205753.A989_17198	1.01e-71	220	COG0526@1|root,COG0526@2|Bacteria,1N726@1224|Proteobacteria,1SD4C@1236|Gammaproteobacteria,1X6EX@135614|Xanthomonadales	135614|Xanthomonadales	CO	Thioredoxin	yneN	-	-	-	-	-	-	-	-	-	-	-	AhpC-TSA
JNIIIPNH_00737	1118235.CAJH01000065_gene3542	3.36e-144	411	COG2326@1|root,COG2326@2|Bacteria,1MVE2@1224|Proteobacteria,1RM9U@1236|Gammaproteobacteria,1X42V@135614|Xanthomonadales	135614|Xanthomonadales	H	polyphosphate kinase	-	-	-	-	-	-	-	-	-	-	-	-	PPK2
JNIIIPNH_00738	391008.Smal_2106	1.66e-250	690	COG4260@1|root,COG4260@2|Bacteria,1MXTD@1224|Proteobacteria,1S1VS@1236|Gammaproteobacteria,1X3R3@135614|Xanthomonadales	135614|Xanthomonadales	S	virion core protein (lumpy skin disease virus)	-	-	-	-	-	-	-	-	-	-	-	-	Band_7_1
JNIIIPNH_00739	1429851.X548_09320	1.52e-286	787	COG1996@1|root,COG1996@2|Bacteria,1QZQ4@1224|Proteobacteria,1T49X@1236|Gammaproteobacteria,1XD9A@135614|Xanthomonadales	135614|Xanthomonadales	K	Psort location Cytoplasmic, score	-	-	-	-	-	-	-	-	-	-	-	-	-
JNIIIPNH_00740	391008.Smal_2108	8.54e-42	138	2ECGC@1|root,336EN@2|Bacteria,1P023@1224|Proteobacteria,1TDVU@1236|Gammaproteobacteria,1XB3C@135614|Xanthomonadales	135614|Xanthomonadales	-	-	-	-	-	-	-	-	-	-	-	-	-	-	-
JNIIIPNH_00741	1118235.CAJH01000065_gene3543	6.3e-306	846	COG0457@1|root,COG3914@1|root,COG0457@2|Bacteria,COG3914@2|Bacteria,1MVMG@1224|Proteobacteria,1RR2P@1236|Gammaproteobacteria,1X5KW@135614|Xanthomonadales	135614|Xanthomonadales	O	Glycosyl transferase family 41	-	-	-	-	-	-	-	-	-	-	-	-	Glyco_transf_41,TPR_16,TPR_19
JNIIIPNH_00742	391008.Smal_0721	1.35e-226	628	COG0216@1|root,COG0216@2|Bacteria,1MV28@1224|Proteobacteria,1RM7Q@1236|Gammaproteobacteria,1X3HH@135614|Xanthomonadales	135614|Xanthomonadales	J	Peptide chain release factor 1 directs the termination of translation in response to the peptide chain termination codons UAG and UAA	prfA	-	-	ko:K02835	-	-	-	-	ko00000,ko03012	-	-	-	PCRF,RF-1
JNIIIPNH_00743	1118235.CAJH01000065_gene3545	1.55e-246	684	COG0373@1|root,COG0373@2|Bacteria,1MU41@1224|Proteobacteria,1RNQ8@1236|Gammaproteobacteria,1X4P8@135614|Xanthomonadales	135614|Xanthomonadales	H	Catalyzes the NADPH-dependent reduction of glutamyl- tRNA(Glu) to glutamate 1-semialdehyde (GSA)	hemA	-	1.2.1.70	ko:K02492	ko00860,ko01100,ko01110,ko01120,map00860,map01100,map01110,map01120	M00121	R04109	RC00055,RC00149	ko00000,ko00001,ko00002,ko01000	-	-	-	GlutR_N,GlutR_dimer,Shikimate_DH
JNIIIPNH_00744	1118235.CAJH01000065_gene3546	2.58e-266	744	COG0457@1|root,COG0457@2|Bacteria,1MYB8@1224|Proteobacteria,1RQIX@1236|Gammaproteobacteria,1X52S@135614|Xanthomonadales	135614|Xanthomonadales	S	COG0457 FOG TPR repeat	-	-	-	-	-	-	-	-	-	-	-	-	TPR_16,TPR_19,TPR_2,TPR_6,TPR_8
JNIIIPNH_00745	522373.Smlt0873	5.3e-71	222	COG3017@1|root,COG3017@2|Bacteria,1PW07@1224|Proteobacteria,1RVWS@1236|Gammaproteobacteria,1X72U@135614|Xanthomonadales	135614|Xanthomonadales	M	Plays a critical role in the incorporation of lipoproteins in the outer membrane after they are released by the LolA protein	lolB	-	-	ko:K02494	-	-	-	-	ko00000	-	-	-	LolB
JNIIIPNH_00746	1118235.CAJH01000065_gene3548	5.72e-151	431	COG1947@1|root,COG1947@2|Bacteria,1MVU3@1224|Proteobacteria,1RP23@1236|Gammaproteobacteria,1X30B@135614|Xanthomonadales	135614|Xanthomonadales	I	Catalyzes the phosphorylation of the position 2 hydroxy group of 4-diphosphocytidyl-2C-methyl-D-erythritol	ispE	GO:0003674,GO:0003824,GO:0006793,GO:0006796,GO:0008150,GO:0008152,GO:0009987,GO:0016301,GO:0016310,GO:0016740,GO:0016772,GO:0016773,GO:0044237,GO:0050515	2.7.1.148	ko:K00919	ko00900,ko01100,ko01110,ko01130,map00900,map01100,map01110,map01130	M00096	R05634	RC00002,RC01439	ko00000,ko00001,ko00002,ko01000	-	-	-	Acetyltransf_1,GHMP_kinases_C,GHMP_kinases_N
JNIIIPNH_00748	1118235.CAJH01000065_gene3549	2.37e-204	568	COG0462@1|root,COG0462@2|Bacteria,1MW21@1224|Proteobacteria,1RMUC@1236|Gammaproteobacteria,1X3Z0@135614|Xanthomonadales	135614|Xanthomonadales	F	Involved in the biosynthesis of the central metabolite phospho-alpha-D-ribosyl-1-pyrophosphate (PRPP) via the transfer of pyrophosphoryl group from ATP to 1-hydroxyl of ribose-5-phosphate (Rib-5-P)	prs	-	2.7.6.1	ko:K00948	ko00030,ko00230,ko01100,ko01110,ko01120,ko01130,ko01200,ko01230,map00030,map00230,map01100,map01110,map01120,map01130,map01200,map01230	M00005	R01049	RC00002,RC00078	ko00000,ko00001,ko00002,ko01000	-	-	-	Pribosyl_synth,Pribosyltran_N
JNIIIPNH_00749	522373.Smlt0876	4.69e-107	312	COG1825@1|root,COG1825@2|Bacteria,1RDH0@1224|Proteobacteria,1S46A@1236|Gammaproteobacteria,1X34R@135614|Xanthomonadales	135614|Xanthomonadales	J	This is one of the proteins that binds to the 5S RNA in the ribosome where it forms part of the central protuberance	ctc	GO:0003674,GO:0003676,GO:0003723,GO:0005488,GO:0005575,GO:0005622,GO:0005623,GO:0005737,GO:0005829,GO:0005840,GO:0006412,GO:0006518,GO:0006807,GO:0008097,GO:0008150,GO:0008152,GO:0009058,GO:0009059,GO:0009987,GO:0010467,GO:0015934,GO:0019538,GO:0019843,GO:0022625,GO:0022626,GO:0032991,GO:0034641,GO:0034645,GO:0043043,GO:0043170,GO:0043226,GO:0043228,GO:0043229,GO:0043232,GO:0043603,GO:0043604,GO:…	-	ko:K02897	ko03010,map03010	M00178	-	-	ko00000,ko00001,ko00002,ko03011	-	-	-	Ribosomal_L25p,Ribosomal_TL5_C
JNIIIPNH_00750	1429851.X548_02195	7e-127	362	COG0193@1|root,COG0193@2|Bacteria,1MX1P@1224|Proteobacteria,1RPK3@1236|Gammaproteobacteria,1X40M@135614|Xanthomonadales	135614|Xanthomonadales	J	The natural substrate for this enzyme may be peptidyl- tRNAs which drop off the ribosome during protein synthesis	pth	GO:0003674,GO:0003824,GO:0004045,GO:0016787,GO:0016788,GO:0052689,GO:0140098,GO:0140101	3.1.1.29	ko:K01056	-	-	-	-	ko00000,ko01000,ko03012	-	-	-	Pept_tRNA_hydro
JNIIIPNH_00751	1500890.JQNL01000001_gene2828	4.12e-236	652	COG0012@1|root,COG0012@2|Bacteria,1MVM4@1224|Proteobacteria,1RMBI@1236|Gammaproteobacteria,1X3B7@135614|Xanthomonadales	135614|Xanthomonadales	J	ATPase that binds to both the 70S ribosome and the 50S ribosomal subunit in a nucleotide-independent manner	ychF	-	-	ko:K06942	-	-	-	-	ko00000,ko03009	-	-	-	MMR_HSR1,YchF-GTPase_C
JNIIIPNH_00752	522373.Smlt0885	0	961	COG1629@1|root,COG1629@2|Bacteria,COG4771@2|Bacteria,1MU9K@1224|Proteobacteria,1RMTG@1236|Gammaproteobacteria,1X4KS@135614|Xanthomonadales	135614|Xanthomonadales	P	TonB dependent receptor	-	-	-	-	-	-	-	-	-	-	-	-	Plug,STN,TonB_dep_Rec
JNIIIPNH_00753	1118235.CAJH01000065_gene3554	6.95e-165	470	COG4242@1|root,COG4242@2|Bacteria,1R5TW@1224|Proteobacteria,1RW1I@1236|Gammaproteobacteria,1X5ZM@135614|Xanthomonadales	135614|Xanthomonadales	M	Peptidase family S51	-	-	-	-	-	-	-	-	-	-	-	-	Peptidase_S51
JNIIIPNH_00754	1118235.CAJH01000065_gene3555	7.13e-179	505	COG1446@1|root,COG1446@2|Bacteria,1MWFC@1224|Proteobacteria,1RNUR@1236|Gammaproteobacteria,1X4A2@135614|Xanthomonadales	135614|Xanthomonadales	E	asparaginase	-	-	3.4.19.5	ko:K13051	-	-	-	-	ko00000,ko01000,ko01002	-	-	-	Asparaginase_2,Peptidase_S51
JNIIIPNH_00758	743721.Psesu_2349	6.9e-279	763	COG0050@1|root,COG0050@2|Bacteria,1MVC0@1224|Proteobacteria,1RMYX@1236|Gammaproteobacteria,1X48A@135614|Xanthomonadales	135614|Xanthomonadales	J	GTP-dependent binding of aminoacyl-tRNA to the A-site of ribosomes during protein biosynthesis	tuf	-	-	ko:K02358	-	-	-	-	ko00000,ko03012,ko03029,ko04147	-	-	-	GTP_EFTU,GTP_EFTU_D2,GTP_EFTU_D3
JNIIIPNH_00760	391008.Smal_0743	1.93e-67	207	COG0690@1|root,COG0690@2|Bacteria,1RDI9@1224|Proteobacteria,1S3PA@1236|Gammaproteobacteria,1X7DX@135614|Xanthomonadales	135614|Xanthomonadales	U	Essential subunit of the Sec protein translocation channel SecYEG. Clamps together the 2 halves of SecY. May contact the channel plug during translocation	secE	-	-	ko:K03073	ko02024,ko03060,ko03070,map02024,map03060,map03070	M00335	-	-	ko00000,ko00001,ko00002,ko02044	3.A.5.1,3.A.5.2	-	-	SecE
JNIIIPNH_00761	522373.Smlt0892	4.09e-125	357	COG0250@1|root,COG0250@2|Bacteria,1MU14@1224|Proteobacteria,1RMW0@1236|Gammaproteobacteria,1X36J@135614|Xanthomonadales	135614|Xanthomonadales	K	Participates in transcription elongation, termination and antitermination	nusG	-	-	ko:K02601	-	-	-	-	ko00000,ko03009,ko03021	-	-	-	KOW,NusG
JNIIIPNH_00762	935567.JAES01000044_gene2561	5.85e-90	264	COG0080@1|root,COG0080@2|Bacteria,1RA2M@1224|Proteobacteria,1S22R@1236|Gammaproteobacteria,1X5ZW@135614|Xanthomonadales	135614|Xanthomonadales	J	Forms part of the ribosomal stalk which helps the ribosome interact with GTP-bound translation factors	rplK	GO:0000027,GO:0003674,GO:0003676,GO:0003723,GO:0003735,GO:0005198,GO:0005488,GO:0005575,GO:0005622,GO:0005623,GO:0005737,GO:0005829,GO:0005840,GO:0006412,GO:0006518,GO:0006807,GO:0006996,GO:0008150,GO:0008152,GO:0009058,GO:0009059,GO:0009987,GO:0010467,GO:0015934,GO:0016043,GO:0019538,GO:0019843,GO:0022607,GO:0022613,GO:0022618,GO:0022625,GO:0022626,GO:0032991,GO:0034622,GO:0034641,GO:0034645,GO:…	-	ko:K02867	ko03010,map03010	M00178,M00179	-	-	br01610,ko00000,ko00001,ko00002,ko03011	-	-	-	Ribosomal_L11,Ribosomal_L11_N
JNIIIPNH_00763	391008.Smal_0746	1.3e-146	415	COG0081@1|root,COG0081@2|Bacteria,1MUE6@1224|Proteobacteria,1RMDW@1236|Gammaproteobacteria,1X4NJ@135614|Xanthomonadales	135614|Xanthomonadales	J	Binds directly to 23S rRNA. The L1 stalk is quite mobile in the ribosome, and is involved in E site tRNA release	rplA	GO:0000470,GO:0003674,GO:0003676,GO:0003723,GO:0005488,GO:0005575,GO:0005622,GO:0005623,GO:0005737,GO:0005829,GO:0005840,GO:0006139,GO:0006364,GO:0006396,GO:0006412,GO:0006518,GO:0006725,GO:0006807,GO:0008150,GO:0008152,GO:0009058,GO:0009059,GO:0009987,GO:0010467,GO:0015934,GO:0016070,GO:0016072,GO:0019538,GO:0022613,GO:0022625,GO:0022626,GO:0032991,GO:0034470,GO:0034641,GO:0034645,GO:0034660,GO:…	-	ko:K02863	ko03010,map03010	M00178,M00179	-	-	br01610,ko00000,ko00001,ko00002,ko03011	-	-	-	Ribosomal_L1
JNIIIPNH_00764	391008.Smal_0747	1.92e-103	301	COG0244@1|root,COG0244@2|Bacteria,1RAN5@1224|Proteobacteria,1S286@1236|Gammaproteobacteria,1X3HT@135614|Xanthomonadales	135614|Xanthomonadales	J	Forms part of the ribosomal stalk, playing a central role in the interaction of the ribosome with GTP-bound translation factors	rplJ	GO:0003674,GO:0003735,GO:0005198,GO:0005575,GO:0005622,GO:0005623,GO:0005737,GO:0005829,GO:0005840,GO:0006412,GO:0006518,GO:0006807,GO:0008150,GO:0008152,GO:0009058,GO:0009059,GO:0009987,GO:0010467,GO:0015934,GO:0019538,GO:0022625,GO:0022626,GO:0032991,GO:0034641,GO:0034645,GO:0043043,GO:0043170,GO:0043226,GO:0043228,GO:0043229,GO:0043232,GO:0043603,GO:0043604,GO:0044237,GO:0044238,GO:0044249,GO:…	-	ko:K02864	ko03010,map03010	M00178,M00179	-	-	br01610,ko00000,ko00001,ko00002,ko03011	-	-	-	Ribosomal_L10
JNIIIPNH_00765	1123377.AUIV01000040_gene181	1.77e-61	191	COG0222@1|root,COG0222@2|Bacteria,1RGU4@1224|Proteobacteria,1S5V7@1236|Gammaproteobacteria,1X6TB@135614|Xanthomonadales	135614|Xanthomonadales	J	Forms part of the ribosomal stalk which helps the ribosome interact with GTP-bound translation factors. Is thus essential for accurate translation	rplL	-	-	ko:K02935	ko03010,map03010	M00178	-	-	br01610,ko00000,ko00001,ko00002,ko03011	-	-	-	Ribosomal_L12,Ribosomal_L12_N
JNIIIPNH_00766	522373.Smlt0898	0	2548	COG0085@1|root,COG0085@2|Bacteria,1MUC4@1224|Proteobacteria,1RMK0@1236|Gammaproteobacteria,1X3ME@135614|Xanthomonadales	135614|Xanthomonadales	K	DNA-dependent RNA polymerase catalyzes the transcription of DNA into RNA using the four ribonucleoside triphosphates as substrates	rpoB	GO:0000428,GO:0005575,GO:0005622,GO:0005623,GO:0030880,GO:0032991,GO:0044424,GO:0044464,GO:0061695,GO:1902494,GO:1990234	2.7.7.6	ko:K03043	ko00230,ko00240,ko01100,ko03020,map00230,map00240,map01100,map03020	M00183	R00435,R00441,R00442,R00443	RC02795	br01611,ko00000,ko00001,ko00002,ko01000,ko03021,ko03400	-	-	-	RNA_pol_Rpb2_1,RNA_pol_Rpb2_2,RNA_pol_Rpb2_3,RNA_pol_Rpb2_45,RNA_pol_Rpb2_6,RNA_pol_Rpb2_7
JNIIIPNH_00767	522373.Smlt0899	0	2540	COG0086@1|root,COG0086@2|Bacteria,1MU3M@1224|Proteobacteria,1RPYH@1236|Gammaproteobacteria,1X3IQ@135614|Xanthomonadales	135614|Xanthomonadales	K	DNA-dependent RNA polymerase catalyzes the transcription of DNA into RNA using the four ribonucleoside triphosphates as substrates	rpoC	GO:0000428,GO:0005575,GO:0005622,GO:0005623,GO:0030880,GO:0032991,GO:0044424,GO:0044464,GO:0061695,GO:1902494,GO:1990234	2.7.7.6	ko:K03046	ko00230,ko00240,ko01100,ko03020,map00230,map00240,map01100,map03020	M00183	R00435,R00441,R00442,R00443	RC02795	br01611,ko00000,ko00001,ko00002,ko01000,ko03021,ko03400	-	-	-	RNA_pol_Rpb1_1,RNA_pol_Rpb1_2,RNA_pol_Rpb1_3,RNA_pol_Rpb1_4,RNA_pol_Rpb1_5
JNIIIPNH_00768	391008.Smal_0751	1.78e-80	239	COG0048@1|root,COG0048@2|Bacteria,1RCWY@1224|Proteobacteria,1S3WB@1236|Gammaproteobacteria,1X6C9@135614|Xanthomonadales	135614|Xanthomonadales	J	Interacts with and stabilizes bases of the 16S rRNA that are involved in tRNA selection in the A site and with the mRNA backbone. Located at the interface of the 30S and 50S subunits, it traverses the body of the 30S subunit contacting proteins on the other side and probably holding the rRNA structure together. The combined cluster of proteins S8, S12 and S17 appears to hold together the shoulder…	rpsL	GO:0003674,GO:0003735,GO:0005198,GO:0005575,GO:0005622,GO:0005623,GO:0005737,GO:0005840,GO:0006412,GO:0006518,GO:0006807,GO:0008150,GO:0008152,GO:0009058,GO:0009059,GO:0009987,GO:0010467,GO:0019538,GO:0032991,GO:0034641,GO:0034645,GO:0043043,GO:0043170,GO:0043226,GO:0043228,GO:0043229,GO:0043232,GO:0043603,GO:0043604,GO:0044237,GO:0044238,GO:0044249,GO:0044260,GO:0044267,GO:0044271,GO:0044424,GO:…	-	ko:K02950	ko03010,map03010	M00178,M00179	-	-	br01610,ko00000,ko00001,ko00002,ko03011	-	-	-	Ribosom_S12_S23
JNIIIPNH_00769	380358.XALC_0510	6.61e-100	290	COG0049@1|root,COG0049@2|Bacteria,1MXC8@1224|Proteobacteria,1RN77@1236|Gammaproteobacteria,1X56E@135614|Xanthomonadales	135614|Xanthomonadales	J	One of the primary rRNA binding proteins, it binds directly to 16S rRNA where it nucleates assembly of the head domain of the 30S subunit. Is located at the subunit interface close to the decoding center, probably blocks exit of the E-site tRNA	rpsG	GO:0000028,GO:0003674,GO:0003676,GO:0003723,GO:0003729,GO:0003735,GO:0005198,GO:0005488,GO:0005575,GO:0005622,GO:0005623,GO:0005737,GO:0005829,GO:0005840,GO:0006412,GO:0006518,GO:0006807,GO:0006996,GO:0008150,GO:0008152,GO:0009058,GO:0009059,GO:0009987,GO:0010467,GO:0015935,GO:0016043,GO:0019538,GO:0019843,GO:0022607,GO:0022613,GO:0022618,GO:0022626,GO:0022627,GO:0032991,GO:0034622,GO:0034641,GO:…	-	ko:K02992	ko03010,map03010	M00178,M00179	-	-	br01610,ko00000,ko00001,ko00002,ko03011	-	-	-	Ribosomal_S7
JNIIIPNH_00770	743721.Psesu_2338	0	1311	COG0480@1|root,COG0480@2|Bacteria,1MUCV@1224|Proteobacteria,1RNSZ@1236|Gammaproteobacteria,1X3IW@135614|Xanthomonadales	135614|Xanthomonadales	J	Catalyzes the GTP-dependent ribosomal translocation step during translation elongation. During this step, the ribosome changes from the pre-translocational (PRE) to the post- translocational (POST) state as the newly formed A-site-bound peptidyl-tRNA and P-site-bound deacylated tRNA move to the P and E sites, respectively. Catalyzes the coordinated movement of the two tRNA molecules, the mRNA and…	fusA	-	-	ko:K02355	-	-	-	-	ko00000,ko03012,ko03029	-	-	-	EFG_C,EFG_II,EFG_IV,GTP_EFTU,GTP_EFTU_D2
JNIIIPNH_00771	743721.Psesu_2349	5.92e-280	766	COG0050@1|root,COG0050@2|Bacteria,1MVC0@1224|Proteobacteria,1RMYX@1236|Gammaproteobacteria,1X48A@135614|Xanthomonadales	135614|Xanthomonadales	J	GTP-dependent binding of aminoacyl-tRNA to the A-site of ribosomes during protein biosynthesis	tuf	-	-	ko:K02358	-	-	-	-	ko00000,ko03012,ko03029,ko04147	-	-	-	GTP_EFTU,GTP_EFTU_D2,GTP_EFTU_D3
JNIIIPNH_00772	504472.Slin_3990	0	910	COG2866@1|root,COG2866@2|Bacteria,4NF3D@976|Bacteroidetes,47MVZ@768503|Cytophagia	976|Bacteroidetes	E	Zinc carboxypeptidase	-	-	-	-	-	-	-	-	-	-	-	-	Peptidase_M14
JNIIIPNH_00773	391008.Smal_0755	5.61e-65	198	COG0051@1|root,COG0051@2|Bacteria,1RGWF@1224|Proteobacteria,1S3QX@1236|Gammaproteobacteria,1X6DK@135614|Xanthomonadales	135614|Xanthomonadales	J	Involved in the binding of tRNA to the ribosomes	rpsJ	GO:0003674,GO:0003735,GO:0005198,GO:0005575,GO:0005622,GO:0005623,GO:0005737,GO:0005840,GO:0006412,GO:0006518,GO:0006807,GO:0008150,GO:0008152,GO:0009058,GO:0009059,GO:0009987,GO:0010467,GO:0015935,GO:0019538,GO:0032991,GO:0034641,GO:0034645,GO:0043043,GO:0043170,GO:0043226,GO:0043228,GO:0043229,GO:0043232,GO:0043603,GO:0043604,GO:0044237,GO:0044238,GO:0044249,GO:0044260,GO:0044267,GO:0044271,GO:…	-	ko:K02946	ko03010,map03010	M00178,M00179	-	-	br01610,ko00000,ko00001,ko00002,ko03011	-	-	-	Ribosomal_S10
JNIIIPNH_00774	1429851.X548_02335	6.09e-144	407	COG0087@1|root,COG0087@2|Bacteria,1MUST@1224|Proteobacteria,1RMK9@1236|Gammaproteobacteria,1X36G@135614|Xanthomonadales	135614|Xanthomonadales	J	One of the primary rRNA binding proteins, it binds directly near the 3'-end of the 23S rRNA, where it nucleates assembly of the 50S subunit	rplC	-	-	ko:K02906	ko03010,map03010	M00178,M00179	-	-	br01610,ko00000,ko00001,ko00002,ko03011	-	-	-	Ribosomal_L3
JNIIIPNH_00775	391008.Smal_0757	8.38e-130	370	COG0088@1|root,COG0088@2|Bacteria,1MXPF@1224|Proteobacteria,1RNNK@1236|Gammaproteobacteria,1X4DR@135614|Xanthomonadales	135614|Xanthomonadales	J	Forms part of the polypeptide exit tunnel	rplD	GO:0003674,GO:0003676,GO:0003723,GO:0003735,GO:0005198,GO:0005488,GO:0005575,GO:0005622,GO:0005623,GO:0005737,GO:0005829,GO:0005840,GO:0006412,GO:0006518,GO:0006807,GO:0008150,GO:0008152,GO:0009058,GO:0009059,GO:0009987,GO:0010467,GO:0019538,GO:0022626,GO:0032991,GO:0034641,GO:0034645,GO:0043043,GO:0043170,GO:0043226,GO:0043228,GO:0043229,GO:0043232,GO:0043603,GO:0043604,GO:0044237,GO:0044238,GO:…	-	ko:K02926	ko03010,map03010	M00178	-	-	br01610,ko00000,ko00001,ko00002,ko03011	-	-	-	Ribosomal_L4
JNIIIPNH_00776	391008.Smal_0758	3.74e-59	183	COG0089@1|root,COG0089@2|Bacteria,1MZXX@1224|Proteobacteria,1S8VX@1236|Gammaproteobacteria,1X7HR@135614|Xanthomonadales	135614|Xanthomonadales	J	One of the early assembly proteins it binds 23S rRNA. One of the proteins that surrounds the polypeptide exit tunnel on the outside of the ribosome. Forms the main docking site for trigger factor binding to the ribosome	rplW	GO:0000027,GO:0003674,GO:0003676,GO:0003723,GO:0003735,GO:0005198,GO:0005488,GO:0005575,GO:0005622,GO:0005623,GO:0005737,GO:0005829,GO:0005840,GO:0006412,GO:0006518,GO:0006807,GO:0006996,GO:0008150,GO:0008152,GO:0009058,GO:0009059,GO:0009987,GO:0010467,GO:0015934,GO:0016043,GO:0019538,GO:0022607,GO:0022613,GO:0022618,GO:0022625,GO:0022626,GO:0032991,GO:0034622,GO:0034641,GO:0034645,GO:0042254,GO:…	-	ko:K02892	ko03010,map03010	M00178,M00179	-	-	br01610,ko00000,ko00001,ko00002,ko03011	-	-	-	Ribosomal_L23
JNIIIPNH_00777	1552758.NC00_10875	5.06e-195	541	COG0090@1|root,COG0090@2|Bacteria,1MVTD@1224|Proteobacteria,1RMGR@1236|Gammaproteobacteria,1X3GB@135614|Xanthomonadales	135614|Xanthomonadales	J	One of the primary rRNA binding proteins. Required for association of the 30S and 50S subunits to form the 70S ribosome, for tRNA binding and peptide bond formation. It has been suggested to have peptidyltransferase activity	rplB	GO:0002181,GO:0003674,GO:0003676,GO:0003723,GO:0003735,GO:0005198,GO:0005488,GO:0005575,GO:0005622,GO:0005623,GO:0005737,GO:0005829,GO:0005840,GO:0006412,GO:0006518,GO:0006807,GO:0008150,GO:0008152,GO:0009058,GO:0009059,GO:0009987,GO:0010467,GO:0015934,GO:0019538,GO:0022625,GO:0022626,GO:0032991,GO:0034641,GO:0034645,GO:0043043,GO:0043170,GO:0043226,GO:0043228,GO:0043229,GO:0043232,GO:0043603,GO:…	-	ko:K02886	ko03010,map03010	M00178,M00179	-	-	br01610,ko00000,ko00001,ko00002,ko03011	-	-	-	Ribosomal_L2,Ribosomal_L2_C
JNIIIPNH_00778	1118235.CAJH01000067_gene3596	1.01e-56	176	COG0185@1|root,COG0185@2|Bacteria,1RGYX@1224|Proteobacteria,1S5VT@1236|Gammaproteobacteria,1X7DW@135614|Xanthomonadales	135614|Xanthomonadales	J	Protein S19 forms a complex with S13 that binds strongly to the 16S ribosomal RNA	rpsS	GO:0000028,GO:0003674,GO:0003735,GO:0005198,GO:0005575,GO:0005622,GO:0005623,GO:0005737,GO:0005829,GO:0005840,GO:0006996,GO:0008150,GO:0009987,GO:0015935,GO:0016043,GO:0022607,GO:0022613,GO:0022618,GO:0022626,GO:0022627,GO:0032991,GO:0034622,GO:0042254,GO:0042255,GO:0042274,GO:0043226,GO:0043228,GO:0043229,GO:0043232,GO:0043933,GO:0044085,GO:0044391,GO:0044422,GO:0044424,GO:0044444,GO:0044445,GO:…	-	ko:K02965	ko03010,map03010	M00178,M00179	-	-	br01610,ko00000,ko00001,ko00002,ko03011	-	-	-	Ribosomal_S19
JNIIIPNH_00779	1211114.ALIP01000127_gene594	1.07e-64	198	COG0091@1|root,COG0091@2|Bacteria,1RH0W@1224|Proteobacteria,1S5XT@1236|Gammaproteobacteria,1X722@135614|Xanthomonadales	135614|Xanthomonadales	J	The globular domain of the protein is located near the polypeptide exit tunnel on the outside of the subunit, while an extended beta-hairpin is found that lines the wall of the exit tunnel in the center of the 70S ribosome	rplV	-	-	ko:K02890	ko03010,map03010	M00178,M00179	-	-	br01610,ko00000,ko00001,ko00002,ko03011	-	-	-	Ribosomal_L22
JNIIIPNH_00780	190486.XAC0978	9.08e-153	431	COG0092@1|root,COG0092@2|Bacteria,1MUAI@1224|Proteobacteria,1RN0P@1236|Gammaproteobacteria,1X304@135614|Xanthomonadales	135614|Xanthomonadales	J	Binds the lower part of the 30S subunit head. Binds mRNA in the 70S ribosome, positioning it for translation	rpsC	GO:0002181,GO:0003674,GO:0003735,GO:0005198,GO:0005575,GO:0005622,GO:0005623,GO:0005737,GO:0005829,GO:0005840,GO:0006412,GO:0006518,GO:0006807,GO:0008150,GO:0008152,GO:0009058,GO:0009059,GO:0009987,GO:0010467,GO:0015935,GO:0019538,GO:0022626,GO:0022627,GO:0032991,GO:0034641,GO:0034645,GO:0043043,GO:0043170,GO:0043226,GO:0043228,GO:0043229,GO:0043232,GO:0043603,GO:0043604,GO:0044237,GO:0044238,GO:…	-	ko:K02982	ko03010,map03010	M00178,M00179	-	-	br01610,ko00000,ko00001,ko00002,ko03011	-	-	-	KH_2,Ribosomal_S3_C
JNIIIPNH_00781	522373.Smlt0913	1.35e-88	260	COG0197@1|root,COG0197@2|Bacteria,1RA0Z@1224|Proteobacteria,1S201@1236|Gammaproteobacteria,1X6EI@135614|Xanthomonadales	135614|Xanthomonadales	J	Binds 23S rRNA and is also seen to make contacts with the A and possibly P site tRNAs	rplP	GO:0003674,GO:0003676,GO:0003723,GO:0003735,GO:0005198,GO:0005488,GO:0005575,GO:0005622,GO:0005623,GO:0005737,GO:0005829,GO:0005840,GO:0015934,GO:0019843,GO:0022625,GO:0022626,GO:0032991,GO:0043226,GO:0043228,GO:0043229,GO:0043232,GO:0044391,GO:0044422,GO:0044424,GO:0044444,GO:0044445,GO:0044446,GO:0044464,GO:0097159,GO:1901363,GO:1990904	-	ko:K02878	ko03010,map03010	M00178	-	-	br01610,ko00000,ko00001,ko00002,ko03011	-	-	-	Ribosomal_L16
JNIIIPNH_00782	1094184.KWO_0103130	4.17e-30	107	COG0255@1|root,COG0255@2|Bacteria,1N6PR@1224|Proteobacteria,1SCBN@1236|Gammaproteobacteria,1X843@135614|Xanthomonadales	135614|Xanthomonadales	J	Belongs to the universal ribosomal protein uL29 family	rpmC	GO:0005575,GO:0005622,GO:0005623,GO:0005737,GO:0005829,GO:0005840,GO:0015934,GO:0022625,GO:0022626,GO:0032991,GO:0043226,GO:0043228,GO:0043229,GO:0043232,GO:0044391,GO:0044422,GO:0044424,GO:0044444,GO:0044445,GO:0044446,GO:0044464,GO:1990904	-	ko:K02904	ko03010,map03010	M00178,M00179	-	-	br01610,ko00000,ko00001,ko00002,ko03011	-	-	-	Ribosomal_L29
JNIIIPNH_00783	522373.Smlt0915	6.35e-51	161	COG0186@1|root,COG0186@2|Bacteria,1MZIK@1224|Proteobacteria,1S8SS@1236|Gammaproteobacteria,1X7EI@135614|Xanthomonadales	135614|Xanthomonadales	J	One of the primary rRNA binding proteins, it binds specifically to the 5'-end of 16S ribosomal RNA	rpsQ	GO:0003674,GO:0003735,GO:0005198,GO:0005575,GO:0005622,GO:0005623,GO:0005737,GO:0005829,GO:0005840,GO:0006412,GO:0006518,GO:0006807,GO:0008150,GO:0008152,GO:0009058,GO:0009059,GO:0009987,GO:0010467,GO:0015935,GO:0019538,GO:0022626,GO:0022627,GO:0032991,GO:0034641,GO:0034645,GO:0043043,GO:0043170,GO:0043226,GO:0043228,GO:0043229,GO:0043232,GO:0043603,GO:0043604,GO:0044237,GO:0044238,GO:0044249,GO:…	-	ko:K02961	ko03010,map03010	M00178,M00179	-	-	br01610,ko00000,ko00001,ko00002,ko03011	-	-	-	Ribosomal_S17
JNIIIPNH_00784	1219375.CM002139_gene1354	4.41e-80	238	COG0093@1|root,COG0093@2|Bacteria,1RCWZ@1224|Proteobacteria,1S3Z3@1236|Gammaproteobacteria,1X6K2@135614|Xanthomonadales	135614|Xanthomonadales	J	Binds to 23S rRNA. Forms part of two intersubunit bridges in the 70S ribosome	rplN	GO:0003674,GO:0003676,GO:0003723,GO:0003735,GO:0005198,GO:0005488,GO:0005575,GO:0005622,GO:0005623,GO:0005737,GO:0005829,GO:0005840,GO:0015934,GO:0019843,GO:0022625,GO:0022626,GO:0032991,GO:0043226,GO:0043228,GO:0043229,GO:0043232,GO:0044391,GO:0044422,GO:0044424,GO:0044444,GO:0044445,GO:0044446,GO:0044464,GO:0070180,GO:0097159,GO:1901363,GO:1990904	-	ko:K02874	ko03010,map03010	M00178,M00179	-	-	br01610,ko00000,ko00001,ko00002,ko03011	-	-	-	Ribosomal_L14
JNIIIPNH_00785	1118235.CAJH01000067_gene3603	9.96e-69	207	COG0198@1|root,COG0198@2|Bacteria,1MZQD@1224|Proteobacteria,1S973@1236|Gammaproteobacteria,1X6UR@135614|Xanthomonadales	135614|Xanthomonadales	J	One of the proteins that surrounds the polypeptide exit tunnel on the outside of the subunit	rplX	GO:0005575,GO:0005622,GO:0005623,GO:0005737,GO:0005829,GO:0005840,GO:0006412,GO:0006518,GO:0006807,GO:0008150,GO:0008152,GO:0009058,GO:0009059,GO:0009987,GO:0010467,GO:0015934,GO:0019538,GO:0022625,GO:0022626,GO:0032991,GO:0034641,GO:0034645,GO:0043043,GO:0043170,GO:0043226,GO:0043228,GO:0043229,GO:0043232,GO:0043603,GO:0043604,GO:0044237,GO:0044238,GO:0044249,GO:0044260,GO:0044267,GO:0044271,GO:…	-	ko:K02895	ko03010,map03010	M00178,M00179	-	-	br01610,ko00000,ko00001,ko00002,ko03011	-	-	-	KOW,ribosomal_L24
JNIIIPNH_00786	391008.Smal_0768	7.67e-118	338	COG0094@1|root,COG0094@2|Bacteria,1MUU9@1224|Proteobacteria,1RPE1@1236|Gammaproteobacteria,1X3RF@135614|Xanthomonadales	135614|Xanthomonadales	J	This is 1 of the proteins that binds and probably mediates the attachment of the 5S RNA into the large ribosomal subunit, where it forms part of the central protuberance. In the 70S ribosome it contacts protein S13 of the 30S subunit (bridge B1b), connecting the 2 subunits	rplE	GO:0000027,GO:0003674,GO:0003676,GO:0003723,GO:0003735,GO:0005198,GO:0005488,GO:0005575,GO:0005622,GO:0005623,GO:0005737,GO:0005829,GO:0005840,GO:0006412,GO:0006518,GO:0006807,GO:0006996,GO:0008150,GO:0008152,GO:0009058,GO:0009059,GO:0009987,GO:0010467,GO:0015934,GO:0016043,GO:0019538,GO:0022607,GO:0022613,GO:0022618,GO:0022625,GO:0022626,GO:0032991,GO:0034622,GO:0034641,GO:0034645,GO:0042254,GO:…	-	ko:K02931	ko03010,map03010	M00178,M00179	-	-	br01610,ko00000,ko00001,ko00002,ko03011	-	-	-	Ribosomal_L5,Ribosomal_L5_C
JNIIIPNH_00787	522373.Smlt0919	2.14e-59	184	COG0199@1|root,COG0199@2|Bacteria,1MZDT@1224|Proteobacteria,1S62N@1236|Gammaproteobacteria,1X6WF@135614|Xanthomonadales	135614|Xanthomonadales	J	Binds 16S rRNA, required for the assembly of 30S particles and may also be responsible for determining the conformation of the 16S rRNA at the A site	rpsN	GO:0003674,GO:0003735,GO:0005198,GO:0005575,GO:0005622,GO:0005623,GO:0005737,GO:0005840,GO:0006412,GO:0006518,GO:0006807,GO:0008150,GO:0008152,GO:0009058,GO:0009059,GO:0009987,GO:0010467,GO:0015935,GO:0019538,GO:0032991,GO:0034641,GO:0034645,GO:0043043,GO:0043170,GO:0043226,GO:0043228,GO:0043229,GO:0043232,GO:0043603,GO:0043604,GO:0044237,GO:0044238,GO:0044249,GO:0044260,GO:0044267,GO:0044271,GO:…	-	ko:K02954	ko03010,map03010	M00178,M00179	-	-	br01610,ko00000,ko00001,ko00002,ko03011	-	-	-	Ribosomal_S14
JNIIIPNH_00788	522373.Smlt0920	3.92e-81	241	COG0096@1|root,COG0096@2|Bacteria,1RDG3@1224|Proteobacteria,1S452@1236|Gammaproteobacteria,1X6IW@135614|Xanthomonadales	135614|Xanthomonadales	J	One of the primary rRNA binding proteins, it binds directly to 16S rRNA central domain where it helps coordinate assembly of the platform of the 30S subunit	rpsH	GO:0003674,GO:0003735,GO:0005198,GO:0005575,GO:0005622,GO:0005623,GO:0005737,GO:0005829,GO:0005840,GO:0015935,GO:0022626,GO:0022627,GO:0032991,GO:0043226,GO:0043228,GO:0043229,GO:0043232,GO:0044391,GO:0044422,GO:0044424,GO:0044444,GO:0044445,GO:0044446,GO:0044464,GO:1990904	-	ko:K02994	ko03010,map03010	M00178,M00179	-	-	br01610,ko00000,ko00001,ko00002,ko03011	-	-	-	Ribosomal_S8
JNIIIPNH_00789	1118235.CAJH01000067_gene3607	6.23e-101	295	COG0097@1|root,COG0097@2|Bacteria,1R9YZ@1224|Proteobacteria,1S1Z1@1236|Gammaproteobacteria,1X3Q7@135614|Xanthomonadales	135614|Xanthomonadales	J	This protein binds to the 23S rRNA, and is important in its secondary structure. It is located near the subunit interface in the base of the L7 L12 stalk, and near the tRNA binding site of the peptidyltransferase center	rplF	GO:0002181,GO:0003674,GO:0003676,GO:0003723,GO:0003735,GO:0005198,GO:0005488,GO:0005575,GO:0005622,GO:0005623,GO:0005737,GO:0005829,GO:0005840,GO:0006412,GO:0006518,GO:0006807,GO:0008150,GO:0008152,GO:0009058,GO:0009059,GO:0009987,GO:0010467,GO:0015934,GO:0019538,GO:0022625,GO:0022626,GO:0032991,GO:0034641,GO:0034645,GO:0043043,GO:0043170,GO:0043226,GO:0043228,GO:0043229,GO:0043232,GO:0043603,GO:…	-	ko:K02933	ko03010,map03010	M00178,M00179	-	-	br01610,ko00000,ko00001,ko00002,ko03011	-	-	-	Ribosomal_L6
JNIIIPNH_00790	1429851.X548_02415	2.06e-69	210	COG0256@1|root,COG0256@2|Bacteria,1RGY7@1224|Proteobacteria,1S5V2@1236|Gammaproteobacteria,1X6HE@135614|Xanthomonadales	135614|Xanthomonadales	J	This is one of the proteins that binds and probably mediates the attachment of the 5S RNA into the large ribosomal subunit, where it forms part of the central protuberance	rplR	GO:0003674,GO:0003676,GO:0003723,GO:0005488,GO:0005575,GO:0005622,GO:0005623,GO:0005737,GO:0005829,GO:0005840,GO:0008097,GO:0015934,GO:0019843,GO:0022625,GO:0022626,GO:0032991,GO:0043226,GO:0043228,GO:0043229,GO:0043232,GO:0044391,GO:0044422,GO:0044424,GO:0044444,GO:0044445,GO:0044446,GO:0044464,GO:0097159,GO:1901363,GO:1990904	-	ko:K02881	ko03010,map03010	M00178,M00179	-	-	br01610,ko00000,ko00001,ko00002,ko03011	-	-	-	Ribosomal_L18p
JNIIIPNH_00791	522373.Smlt0923	3.5e-114	328	COG0098@1|root,COG0098@2|Bacteria,1MUS4@1224|Proteobacteria,1RNEV@1236|Gammaproteobacteria,1X5KF@135614|Xanthomonadales	135614|Xanthomonadales	J	Located at the back of the 30S subunit body where it stabilizes the conformation of the head with respect to the body	rpsE	GO:0003674,GO:0003735,GO:0005198,GO:0005575,GO:0005622,GO:0005623,GO:0005737,GO:0005829,GO:0005840,GO:0006412,GO:0006518,GO:0006807,GO:0008150,GO:0008152,GO:0009058,GO:0009059,GO:0009987,GO:0010467,GO:0015935,GO:0019538,GO:0022626,GO:0022627,GO:0032991,GO:0034641,GO:0034645,GO:0043043,GO:0043170,GO:0043226,GO:0043228,GO:0043229,GO:0043232,GO:0043603,GO:0043604,GO:0044237,GO:0044238,GO:0044249,GO:…	-	ko:K02988	ko03010,map03010	M00178,M00179	-	-	br01610,ko00000,ko00001,ko00002,ko03011	-	-	-	Ribosomal_S5,Ribosomal_S5_C
JNIIIPNH_00792	522373.Smlt0924	1.26e-34	118	COG1841@1|root,COG1841@2|Bacteria,1QBAT@1224|Proteobacteria,1T6V9@1236|Gammaproteobacteria,1X885@135614|Xanthomonadales	135614|Xanthomonadales	J	Ribosomal protein L30	rpmD	GO:0005575,GO:0005622,GO:0005623,GO:0005737,GO:0005829,GO:0005840,GO:0015934,GO:0022625,GO:0022626,GO:0032991,GO:0043226,GO:0043228,GO:0043229,GO:0043232,GO:0044391,GO:0044422,GO:0044424,GO:0044444,GO:0044445,GO:0044446,GO:0044464,GO:1990904	-	ko:K02907	ko03010,map03010	M00178,M00179	-	-	br01610,ko00000,ko00001,ko00002,ko03011	-	-	-	Ribosomal_L30
JNIIIPNH_00793	391008.Smal_0775	1.71e-89	263	COG0200@1|root,COG0200@2|Bacteria,1RDC8@1224|Proteobacteria,1S3P6@1236|Gammaproteobacteria,1X6FU@135614|Xanthomonadales	135614|Xanthomonadales	J	Binds to the 23S rRNA	rplO	GO:0003674,GO:0003735,GO:0005198,GO:0005575,GO:0005622,GO:0005623,GO:0005737,GO:0005829,GO:0005840,GO:0015934,GO:0022625,GO:0022626,GO:0032991,GO:0043226,GO:0043228,GO:0043229,GO:0043232,GO:0044391,GO:0044422,GO:0044424,GO:0044444,GO:0044445,GO:0044446,GO:0044464,GO:1990904	-	ko:K02876	ko03010,map03010	M00178,M00179	-	-	br01610,ko00000,ko00001,ko00002,ko03011	-	-	-	Ribosomal_L27A
JNIIIPNH_00794	1118235.CAJH01000067_gene3612	5.58e-306	836	COG0201@1|root,COG0201@2|Bacteria,1MVU7@1224|Proteobacteria,1RNJV@1236|Gammaproteobacteria,1X39Y@135614|Xanthomonadales	135614|Xanthomonadales	U	The central subunit of the protein translocation channel SecYEG. Consists of two halves formed by TMs 1-5 and 6-10. These two domains form a lateral gate at the front which open onto the bilayer between TMs 2 and 7, and are clamped together by SecE at the back. The channel is closed by both a pore ring composed of hydrophobic SecY resides and a short helix (helix 2A) on the extracellular side of …	secY	-	-	ko:K03076	ko02024,ko03060,ko03070,map02024,map03060,map03070	M00335	-	-	ko00000,ko00001,ko00002,ko02044	3.A.5	-	-	SecY
JNIIIPNH_00795	380358.XALC_0535	1.23e-75	226	COG0099@1|root,COG0099@2|Bacteria,1RD1G@1224|Proteobacteria,1S3NX@1236|Gammaproteobacteria,1X6GV@135614|Xanthomonadales	135614|Xanthomonadales	J	Located at the top of the head of the 30S subunit, it contacts several helices of the 16S rRNA. In the 70S ribosome it contacts the 23S rRNA (bridge B1a) and protein L5 of the 50S subunit (bridge B1b), connecting the 2 subunits	rpsM	GO:0003674,GO:0003735,GO:0005198,GO:0005575,GO:0005622,GO:0005623,GO:0005737,GO:0005829,GO:0005840,GO:0006412,GO:0006518,GO:0006807,GO:0008150,GO:0008152,GO:0009058,GO:0009059,GO:0009987,GO:0010467,GO:0015935,GO:0019538,GO:0022613,GO:0032991,GO:0034641,GO:0034645,GO:0042254,GO:0043043,GO:0043170,GO:0043226,GO:0043228,GO:0043229,GO:0043232,GO:0043603,GO:0043604,GO:0044085,GO:0044237,GO:0044238,GO:…	-	ko:K02952	ko03010,map03010	M00178,M00179	-	-	br01610,ko00000,ko00001,ko00002,ko03011	-	-	-	Ribosomal_S13
JNIIIPNH_00796	1211114.ALIP01000127_gene577	8.98e-86	253	COG0100@1|root,COG0100@2|Bacteria,1RD0A@1224|Proteobacteria,1S3Q2@1236|Gammaproteobacteria,1X6JV@135614|Xanthomonadales	135614|Xanthomonadales	J	Located on the platform of the 30S subunit, it bridges several disparate RNA helices of the 16S rRNA. Forms part of the Shine-Dalgarno cleft in the 70S ribosome	rpsK	GO:0000028,GO:0000462,GO:0003674,GO:0003676,GO:0003723,GO:0003729,GO:0003735,GO:0005198,GO:0005488,GO:0005575,GO:0005622,GO:0005623,GO:0005737,GO:0005829,GO:0005840,GO:0006139,GO:0006364,GO:0006396,GO:0006412,GO:0006518,GO:0006725,GO:0006807,GO:0006996,GO:0008150,GO:0008152,GO:0009058,GO:0009059,GO:0009987,GO:0010467,GO:0015935,GO:0016043,GO:0016070,GO:0016072,GO:0019538,GO:0019843,GO:0022607,GO:…	-	ko:K02948	ko03010,map03010	M00178,M00179	-	-	br01610,ko00000,ko00001,ko00002,ko03011	-	-	-	Ribosomal_S11
JNIIIPNH_00797	1429851.X548_02450	2.22e-138	392	COG0522@1|root,COG0522@2|Bacteria,1MW0U@1224|Proteobacteria,1RQ38@1236|Gammaproteobacteria,1X3DJ@135614|Xanthomonadales	135614|Xanthomonadales	J	One of the primary rRNA binding proteins, it binds directly to 16S rRNA where it nucleates assembly of the body of the 30S subunit	rpsD	GO:0003674,GO:0003676,GO:0003723,GO:0003735,GO:0005198,GO:0005488,GO:0005575,GO:0005622,GO:0005623,GO:0005737,GO:0005840,GO:0006417,GO:0006450,GO:0008150,GO:0009889,GO:0009891,GO:0009893,GO:0010468,GO:0010556,GO:0010557,GO:0010604,GO:0010608,GO:0010628,GO:0015935,GO:0019222,GO:0019843,GO:0031323,GO:0031325,GO:0031326,GO:0031328,GO:0032268,GO:0032270,GO:0032991,GO:0034248,GO:0034250,GO:0043226,GO:…	-	ko:K02986	ko03010,map03010	M00178,M00179	-	-	br01610,ko00000,ko00001,ko00002,ko03011	-	-	-	Ribosomal_S4,S4
JNIIIPNH_00798	522373.Smlt0931	1.55e-229	633	COG0202@1|root,COG0202@2|Bacteria,1MU75@1224|Proteobacteria,1RMU3@1236|Gammaproteobacteria,1X387@135614|Xanthomonadales	135614|Xanthomonadales	K	DNA-dependent RNA polymerase catalyzes the transcription of DNA into RNA using the four ribonucleoside triphosphates as substrates	rpoA	GO:0003674,GO:0003824,GO:0003899,GO:0005575,GO:0005622,GO:0005623,GO:0005737,GO:0006139,GO:0006351,GO:0006354,GO:0006725,GO:0006807,GO:0008150,GO:0008152,GO:0009058,GO:0009059,GO:0009987,GO:0010467,GO:0016070,GO:0016740,GO:0016772,GO:0016779,GO:0018130,GO:0019438,GO:0032774,GO:0034062,GO:0034641,GO:0034645,GO:0034654,GO:0043170,GO:0044237,GO:0044238,GO:0044249,GO:0044260,GO:0044271,GO:0044424,GO:…	2.7.7.6	ko:K03040	ko00230,ko00240,ko01100,ko03020,map00230,map00240,map01100,map03020	M00183	R00435,R00441,R00442,R00443	RC02795	br01611,ko00000,ko00001,ko00002,ko01000,ko03021,ko03400	-	-	-	RNA_pol_A_CTD,RNA_pol_A_bac,RNA_pol_L
JNIIIPNH_00799	522373.Smlt0933	2.6e-77	231	COG0203@1|root,COG0203@2|Bacteria,1RCWN@1224|Proteobacteria,1S3QK@1236|Gammaproteobacteria,1X6D2@135614|Xanthomonadales	135614|Xanthomonadales	J	Ribosomal protein L17	rplQ	GO:0003674,GO:0003735,GO:0005198,GO:0005575,GO:0005622,GO:0005623,GO:0005737,GO:0005829,GO:0005840,GO:0015934,GO:0022625,GO:0022626,GO:0032991,GO:0043226,GO:0043228,GO:0043229,GO:0043232,GO:0044391,GO:0044422,GO:0044424,GO:0044444,GO:0044445,GO:0044446,GO:0044464,GO:1990904	-	ko:K02879	ko03010,map03010	M00178	-	-	br01610,ko00000,ko00001,ko00002,ko03011	-	-	-	Ribosomal_L17
JNIIIPNH_00800	925775.XVE_2728	1.47e-95	281	COG1495@1|root,COG1495@2|Bacteria,1RIJE@1224|Proteobacteria,1S6WD@1236|Gammaproteobacteria,1X6GW@135614|Xanthomonadales	135614|Xanthomonadales	O	Required for disulfide bond formation in some periplasmic proteins. Acts by oxidizing the DsbA protein	dsbB	-	-	ko:K03611	-	-	-	-	ko00000,ko03110	5.A.2.1	-	-	DsbB
JNIIIPNH_00801	360094.PXO_02551	5.08e-300	822	COG3200@1|root,COG3200@2|Bacteria,1MUWF@1224|Proteobacteria,1RRMM@1236|Gammaproteobacteria,1X2YX@135614|Xanthomonadales	135614|Xanthomonadales	E	phospho-2-dehydro-3-deoxyheptonate aldolase	dhs1	-	2.5.1.54	ko:K01626	ko00400,ko01100,ko01110,ko01130,ko01230,ko02024,map00400,map01100,map01110,map01130,map01230,map02024	M00022	R01826	RC00435	ko00000,ko00001,ko00002,ko01000	-	-	-	DAHP_synth_2
JNIIIPNH_00802	316273.XCV1029	1.16e-203	571	COG0668@1|root,COG0668@2|Bacteria,1MW7V@1224|Proteobacteria,1RYVT@1236|Gammaproteobacteria,1X3EB@135614|Xanthomonadales	135614|Xanthomonadales	M	Small-conductance mechanosensitive channel	-	-	-	-	-	-	-	-	-	-	-	-	MS_channel
JNIIIPNH_00803	391008.Smal_0786	1.29e-235	665	COG0154@1|root,COG0154@2|Bacteria,1MUVQ@1224|Proteobacteria,1RP7E@1236|Gammaproteobacteria,1X4K6@135614|Xanthomonadales	135614|Xanthomonadales	J	Catalyzes the hydrolysis of a monocarboxylic acid amid to form a monocarboxylate and ammonia	gatAX	-	3.5.1.4	ko:K01426	ko00330,ko00360,ko00380,ko00627,ko00643,ko01120,map00330,map00360,map00380,map00627,map00643,map01120	-	R02540,R03096,R03180,R03909,R05551,R05590	RC00010,RC00100,RC00950,RC01025	ko00000,ko00001,ko01000	-	-	-	Amidase,Lipocalin_5
JNIIIPNH_00804	1429851.X548_02495	3.99e-68	210	COG3305@1|root,COG3305@2|Bacteria,1RKBI@1224|Proteobacteria,1S6AE@1236|Gammaproteobacteria,1XD0Y@135614|Xanthomonadales	135614|Xanthomonadales	S	Predicted membrane protein (DUF2127)	-	-	-	-	-	-	-	-	-	-	-	-	DUF2127
JNIIIPNH_00805	935567.JAES01000037_gene2016	0	1104	COG1217@1|root,COG1217@2|Bacteria,1MV5Q@1224|Proteobacteria,1RMJB@1236|Gammaproteobacteria,1X53V@135614|Xanthomonadales	135614|Xanthomonadales	T	gtp-binding protein	typA	-	-	ko:K06207	-	-	-	-	ko00000	-	-	-	EFG_C,GTP_EFTU,GTP_EFTU_D2
JNIIIPNH_00806	863365.XHC_1033	3.77e-101	296	COG0652@1|root,COG0652@2|Bacteria,1R9ZQ@1224|Proteobacteria,1SBJ9@1236|Gammaproteobacteria,1X5YP@135614|Xanthomonadales	135614|Xanthomonadales	O	PPIases accelerate the folding of proteins. It catalyzes the cis-trans isomerization of proline imidic peptide bonds in oligopeptides	ppiB	-	5.2.1.8	ko:K03768	-	-	-	-	ko00000,ko01000,ko03110	-	-	-	Pro_isomerase
JNIIIPNH_00807	863365.XHC_1034	2.07e-202	564	COG0039@1|root,COG0039@2|Bacteria,1MV57@1224|Proteobacteria,1RMAX@1236|Gammaproteobacteria,1X3NI@135614|Xanthomonadales	135614|Xanthomonadales	C	Catalyzes the reversible oxidation of malate to oxaloacetate	mdh	GO:0003674,GO:0003824,GO:0005575,GO:0005622,GO:0005623,GO:0005737,GO:0006082,GO:0006091,GO:0006099,GO:0006101,GO:0006107,GO:0006108,GO:0006139,GO:0006725,GO:0006732,GO:0006733,GO:0006734,GO:0006753,GO:0006793,GO:0006796,GO:0006807,GO:0008150,GO:0008152,GO:0009060,GO:0009117,GO:0009987,GO:0015980,GO:0016491,GO:0016614,GO:0016615,GO:0016616,GO:0016999,GO:0017144,GO:0019362,GO:0019637,GO:0019674,GO:…	1.1.1.37	ko:K00024	ko00020,ko00270,ko00620,ko00630,ko00680,ko00710,ko00720,ko01100,ko01110,ko01120,ko01130,ko01200,map00020,map00270,map00620,map00630,map00680,map00710,map00720,map01100,map01110,map01120,map01130,map01200	M00009,M00011,M00012,M00168,M00173,M00346,M00374,M00620,M00740	R00342,R07136	RC00031	ko00000,ko00001,ko00002,ko01000	-	-	-	Ldh_1_C,Ldh_1_N
JNIIIPNH_00808	522373.Smlt0945	2.02e-106	315	COG0564@1|root,COG0564@2|Bacteria,1MVJ5@1224|Proteobacteria,1RN4N@1236|Gammaproteobacteria,1X797@135614|Xanthomonadales	135614|Xanthomonadales	J	RNA pseudouridylate synthase	-	-	5.4.99.28,5.4.99.29	ko:K06177	-	-	-	-	ko00000,ko01000,ko03009,ko03016	-	-	-	PseudoU_synth_2
JNIIIPNH_00809	522373.Smlt0947	0	1125	COG0365@1|root,COG0365@2|Bacteria,1MUF5@1224|Proteobacteria,1RR14@1236|Gammaproteobacteria,1X4XQ@135614|Xanthomonadales	135614|Xanthomonadales	I	Acetyl-coenzyme A synthetase N-terminus	prpE	-	6.2.1.17	ko:K01908	ko00640,ko01100,map00640,map01100	-	R00926,R01354	RC00004,RC00043,RC00070,RC02816	ko00000,ko00001,ko01000,ko01004	-	-	-	ACAS_N,AMP-binding,AMP-binding_C
JNIIIPNH_00810	1118235.CAJH01000058_gene3286	1.61e-57	184	2E56W@1|root,32ZZK@2|Bacteria,1NET3@1224|Proteobacteria,1T6QS@1236|Gammaproteobacteria,1X7XR@135614|Xanthomonadales	135614|Xanthomonadales	-	-	-	-	-	-	-	-	-	-	-	-	-	-	-
JNIIIPNH_00811	522373.Smlt0949	1.09e-164	471	2DB8X@1|root,2Z7T1@2|Bacteria,1R5FQ@1224|Proteobacteria,1SB5B@1236|Gammaproteobacteria,1X9VW@135614|Xanthomonadales	135614|Xanthomonadales	S	Suppressor of fused protein (SUFU)	-	-	-	-	-	-	-	-	-	-	-	-	SUFU
JNIIIPNH_00812	1118235.CAJH01000054_gene3226	4.81e-266	739	COG0642@1|root,COG2205@2|Bacteria,1MXH7@1224|Proteobacteria,1RQZW@1236|Gammaproteobacteria	1236|Gammaproteobacteria	T	Histidine kinase	-	-	-	-	-	-	-	-	-	-	-	-	HAMP,HATPase_c,HisKA
JNIIIPNH_00813	1118235.CAJH01000054_gene3225	7.37e-145	411	COG0745@1|root,COG0745@2|Bacteria,1MU3A@1224|Proteobacteria,1RQAV@1236|Gammaproteobacteria	1236|Gammaproteobacteria	T	COG0745 Response regulators consisting of a CheY-like receiver domain and a winged-helix DNA-binding domain	-	-	-	-	-	-	-	-	-	-	-	-	Response_reg,Trans_reg_C
JNIIIPNH_00814	391008.Smal_0469	4.1e-82	247	COG0229@1|root,COG0229@2|Bacteria,1RGWC@1224|Proteobacteria,1S5WI@1236|Gammaproteobacteria,1X6WE@135614|Xanthomonadales	135614|Xanthomonadales	O	Belongs to the MsrB Met sulfoxide reductase family	msrB	-	1.8.4.12	ko:K07305	-	-	-	-	ko00000,ko01000	-	-	-	SelR
JNIIIPNH_00815	1118235.CAJH01000054_gene3223	0	905	COG0526@1|root,COG0785@1|root,COG0526@2|Bacteria,COG0785@2|Bacteria,1MVV0@1224|Proteobacteria,1RP4F@1236|Gammaproteobacteria,1X5JE@135614|Xanthomonadales	135614|Xanthomonadales	CO	cytochrome c biogenesis protein	-	-	-	-	-	-	-	-	-	-	-	-	AhpC-TSA,DsbD,Redoxin
JNIIIPNH_00816	1118235.CAJH01000054_gene3222	4.58e-112	328	COG0225@1|root,COG0225@2|Bacteria,1NC84@1224|Proteobacteria,1RYYW@1236|Gammaproteobacteria,1XC4X@135614|Xanthomonadales	135614|Xanthomonadales	O	Has an important function as a repair enzyme for proteins that have been inactivated by oxidation. Catalyzes the reversible oxidation-reduction of methionine sulfoxide in proteins to methionine	-	-	1.8.4.11	ko:K07304	-	-	-	-	ko00000,ko01000	-	-	-	PMSR
JNIIIPNH_00817	1205753.A989_13424	2.23e-87	263	COG0625@1|root,COG0625@2|Bacteria,1MY47@1224|Proteobacteria,1SEDZ@1236|Gammaproteobacteria,1X615@135614|Xanthomonadales	135614|Xanthomonadales	O	Belongs to the GST superfamily	gst2	GO:0005575,GO:0005622,GO:0005623,GO:0005737,GO:0044424,GO:0044464	2.5.1.18	ko:K00799	ko00480,ko00980,ko00982,ko00983,ko01524,ko05200,ko05204,ko05225,ko05418,map00480,map00980,map00982,map00983,map01524,map05200,map05204,map05225,map05418	-	R03522,R07002,R07003,R07004,R07023,R07024,R07025,R07026,R07069,R07070,R07083,R07084,R07091,R07092,R07093,R07094,R07100,R07113,R07116,R08280,R09409,R11905	RC00004,RC00069,RC00840,RC00948,RC01704,RC01705,RC01706,RC01758,RC01759,RC01765,RC01767,RC01769,RC02243,RC02527,RC02939,RC02940,RC02942,RC02943,RC02944	ko00000,ko00001,ko01000,ko02000	1.A.12.2.2,1.A.12.3.2	-	-	GST_C,GST_N,GST_N_3
JNIIIPNH_00818	454957.IA64_17795	2.05e-95	279	COG3773@1|root,COG3773@2|Bacteria,1NK5C@1224|Proteobacteria,1T0PX@1236|Gammaproteobacteria,1X5ZI@135614|Xanthomonadales	135614|Xanthomonadales	M	Cell Wall	VL23_13080	-	-	-	-	-	-	-	-	-	-	-	Hydrolase_2
JNIIIPNH_00819	1429851.X548_02545	0	1123	COG0446@1|root,COG1902@1|root,COG0446@2|Bacteria,COG1902@2|Bacteria,1MVE0@1224|Proteobacteria,1RNM8@1236|Gammaproteobacteria,1X445@135614|Xanthomonadales	135614|Xanthomonadales	C	2,4-dienoyl-coa reductase	fadH	-	1.3.1.34	ko:K00219	-	-	-	-	ko00000,ko01000	-	-	-	Oxidored_FMN,Pyr_redox_2
JNIIIPNH_00820	1118235.CAJH01000058_gene3280	1.83e-183	517	COG0604@1|root,COG0604@2|Bacteria,1MU4N@1224|Proteobacteria,1RNSV@1236|Gammaproteobacteria,1X3D6@135614|Xanthomonadales	135614|Xanthomonadales	C	Belongs to the zinc-containing alcohol dehydrogenase family. Quinone oxidoreductase subfamily	-	-	1.6.5.5	ko:K00344	-	-	-	-	ko00000,ko01000	-	-	-	ADH_N,ADH_zinc_N_2
JNIIIPNH_00821	1118235.CAJH01000058_gene3279	5.1e-227	629	COG2885@1|root,COG3637@1|root,COG2885@2|Bacteria,COG3637@2|Bacteria,1RKGT@1224|Proteobacteria,1S6ZQ@1236|Gammaproteobacteria,1X563@135614|Xanthomonadales	135614|Xanthomonadales	M	Belongs to the ompA family	mopB	-	-	ko:K03286	-	-	-	-	ko00000,ko02000	1.B.6	-	-	OMP_b-brl,OmpA,TSP_3
JNIIIPNH_00822	1118235.CAJH01000058_gene3278	1.17e-66	207	2BQJ5@1|root,32JF0@2|Bacteria,1PD1K@1224|Proteobacteria,1SY8B@1236|Gammaproteobacteria,1X7BI@135614|Xanthomonadales	135614|Xanthomonadales	-	-	-	-	-	-	-	-	-	-	-	-	-	-	-
JNIIIPNH_00823	1118235.CAJH01000058_gene3277	2.85e-114	337	COG1187@1|root,COG1187@2|Bacteria,1MXQE@1224|Proteobacteria,1SND9@1236|Gammaproteobacteria,1XCXN@135614|Xanthomonadales	135614|Xanthomonadales	J	Belongs to the pseudouridine synthase RsuA family	-	-	5.4.99.22	ko:K06178	-	-	-	-	ko00000,ko01000,ko03009	-	-	-	PseudoU_synth_2,S4
JNIIIPNH_00824	1118235.CAJH01000058_gene3276	6.27e-10	59.3	2B653@1|root,31Z20@2|Bacteria,1QD9E@1224|Proteobacteria,1T96V@1236|Gammaproteobacteria,1XBRS@135614|Xanthomonadales	135614|Xanthomonadales	-	-	-	-	-	-	-	-	-	-	-	-	-	-	-
JNIIIPNH_00825	1429851.X548_02585	6.1e-274	751	COG0156@1|root,COG0156@2|Bacteria,1MVVH@1224|Proteobacteria,1RNS6@1236|Gammaproteobacteria,1X3NP@135614|Xanthomonadales	135614|Xanthomonadales	H	Catalyzes the cleavage of 2-amino-3-ketobutyrate to glycine and acetyl-CoA	kbl	-	2.3.1.29	ko:K00639	ko00260,map00260	-	R00371	RC00004,RC00394	ko00000,ko00001,ko01000,ko01007	-	-	-	Aminotran_1_2
JNIIIPNH_00826	743721.Psesu_2270	5.04e-188	540	COG3746@1|root,COG3746@2|Bacteria,1R9AP@1224|Proteobacteria,1RS2N@1236|Gammaproteobacteria,1X2Z1@135614|Xanthomonadales	135614|Xanthomonadales	P	Phosphate-selective porin O and P	-	-	-	ko:K07221	-	-	-	-	ko00000,ko02000	1.B.5.1	-	-	Porin_O_P
JNIIIPNH_00827	1205753.A989_13329	6.29e-201	561	COG1613@1|root,COG1613@2|Bacteria,1MUAU@1224|Proteobacteria,1RMAR@1236|Gammaproteobacteria,1X4DE@135614|Xanthomonadales	135614|Xanthomonadales	P	ABC-type sulfate transport system, periplasmic component	sbp	-	-	ko:K02048	ko00920,ko02010,map00920,map02010	M00185	-	-	ko00000,ko00001,ko00002,ko02000	3.A.1.6.1,3.A.1.6.3	-	-	SBP_bac_11
JNIIIPNH_00828	340.xcc-b100_3412	4.68e-157	446	COG0555@1|root,COG0555@2|Bacteria,1QTTU@1224|Proteobacteria,1RS0W@1236|Gammaproteobacteria,1X3G2@135614|Xanthomonadales	135614|Xanthomonadales	O	ABC-type sulfate transport system permease component	cysU	-	-	ko:K02046	ko00920,ko02010,map00920,map02010	M00185	-	-	ko00000,ko00001,ko00002,ko02000	3.A.1.6.1,3.A.1.6.3	-	-	BPD_transp_1
JNIIIPNH_00829	1205753.A989_13319	1.47e-179	504	COG4208@1|root,COG4208@2|Bacteria,1MV8X@1224|Proteobacteria,1RNZK@1236|Gammaproteobacteria,1X4I5@135614|Xanthomonadales	135614|Xanthomonadales	P	Part of the ABC transporter complex cysAWTP involved in sulfate thiosulfate import	cysW	-	-	ko:K02047	ko00920,ko02010,map00920,map02010	M00185	-	-	ko00000,ko00001,ko00002,ko02000	3.A.1.6.1,3.A.1.6.3	-	-	BPD_transp_1
JNIIIPNH_00830	1205753.A989_13314	1.43e-166	475	COG1118@1|root,COG1118@2|Bacteria,1QTTT@1224|Proteobacteria,1RN1B@1236|Gammaproteobacteria,1XCDY@135614|Xanthomonadales	135614|Xanthomonadales	P	Part of the ABC transporter complex CysAWTP involved in sulfate thiosulfate import. Responsible for energy coupling to the transport system	cysA	-	3.6.3.25	ko:K02045	ko00920,ko02010,map00920,map02010	M00185	-	-	ko00000,ko00001,ko00002,ko01000,ko02000	3.A.1.6.1,3.A.1.6.3	-	-	ABC_tran,TOBE_2,TOBE_3
JNIIIPNH_00831	1118235.CAJH01000057_gene3274	2.26e-96	288	2C5U9@1|root,2Z9NJ@2|Bacteria,1R6D0@1224|Proteobacteria,1T076@1236|Gammaproteobacteria,1XCYZ@135614|Xanthomonadales	135614|Xanthomonadales	S	Bacterial protein of unknown function (Gcw_chp)	-	-	-	-	-	-	-	-	-	-	-	-	Gcw_chp
JNIIIPNH_00832	1385515.N791_01000	1.39e-48	172	2EC76@1|root,32ISV@2|Bacteria,1Q1Z9@1224|Proteobacteria,1T8QV@1236|Gammaproteobacteria,1XB3M@135614|Xanthomonadales	135614|Xanthomonadales	-	-	-	-	-	-	-	-	-	-	-	-	-	-	-
JNIIIPNH_00833	391008.Smal_0806	2.89e-252	691	COG1063@1|root,COG1063@2|Bacteria,1MV9A@1224|Proteobacteria,1RMNY@1236|Gammaproteobacteria,1X49B@135614|Xanthomonadales	135614|Xanthomonadales	C	Catalyzes the NAD( )-dependent oxidation of L-threonine to 2-amino-3-ketobutyrate	tdh	-	1.1.1.103	ko:K00060	ko00260,map00260	-	R01465	RC00525	ko00000,ko00001,ko01000	-	-	-	ADH_N,ADH_zinc_N
JNIIIPNH_00834	1123377.AUIV01000020_gene2443	0	1117	COG3591@1|root,COG3591@2|Bacteria,1MX71@1224|Proteobacteria,1RRGG@1236|Gammaproteobacteria,1XD93@135614|Xanthomonadales	135614|Xanthomonadales	E	Peptidase S46	-	-	-	-	-	-	-	-	-	-	-	-	Peptidase_S46
JNIIIPNH_00835	935567.JAES01000032_gene1616	7.68e-70	224	COG3668@1|root,COG3668@2|Bacteria,1PZJD@1224|Proteobacteria,1SE0E@1236|Gammaproteobacteria,1X6AB@135614|Xanthomonadales	135614|Xanthomonadales	S	plasmid stabilization	-	-	-	-	-	-	-	-	-	-	-	-	ParE_toxin
JNIIIPNH_00836	1552758.NC00_11120	1.44e-141	400	COG0406@1|root,COG0406@2|Bacteria,1NPC4@1224|Proteobacteria,1RSEU@1236|Gammaproteobacteria,1X3GQ@135614|Xanthomonadales	135614|Xanthomonadales	G	Belongs to the phosphoglycerate mutase family	pgmA	-	-	-	-	-	-	-	-	-	-	-	His_Phos_1
JNIIIPNH_00837	1385517.N800_07955	1.31e-08	62	COG0810@1|root,COG0810@2|Bacteria,1QGD3@1224|Proteobacteria,1TDSN@1236|Gammaproteobacteria,1XB28@135614|Xanthomonadales	135614|Xanthomonadales	M	Gram-negative bacterial TonB protein C-terminal	-	-	-	-	-	-	-	-	-	-	-	-	TonB_C
JNIIIPNH_00838	1118235.CAJH01000057_gene3270	4.52e-212	597	COG0285@1|root,COG0285@2|Bacteria,1MVCH@1224|Proteobacteria,1RMB0@1236|Gammaproteobacteria,1X32Z@135614|Xanthomonadales	135614|Xanthomonadales	H	Belongs to the folylpolyglutamate synthase family	folC	-	6.3.2.12,6.3.2.17	ko:K11754	ko00790,ko01100,map00790,map01100	M00126,M00841	R00942,R02237,R04241	RC00064,RC00090,RC00162	ko00000,ko00001,ko00002,ko01000	-	-	-	Mur_ligase_C,Mur_ligase_M
JNIIIPNH_00839	1429851.X548_02615	3.2e-106	321	COG3147@1|root,COG3147@2|Bacteria,1NGE3@1224|Proteobacteria,1SH3N@1236|Gammaproteobacteria,1X4NY@135614|Xanthomonadales	135614|Xanthomonadales	S	protein conserved in bacteria	-	-	-	-	-	-	-	-	-	-	-	-	SPOR
JNIIIPNH_00840	380358.XALC_0566	1.22e-33	129	COG1286@1|root,COG1286@2|Bacteria,1PT6K@1224|Proteobacteria,1SWNT@1236|Gammaproteobacteria,1X7D5@135614|Xanthomonadales	135614|Xanthomonadales	S	Colicin v production protein	cvpA	-	-	ko:K03558	-	-	-	-	ko00000	-	-	-	Colicin_V
JNIIIPNH_00841	380358.XALC_0567	0	884	COG0034@1|root,COG0034@2|Bacteria,1MU0V@1224|Proteobacteria,1RMYA@1236|Gammaproteobacteria,1X3ZZ@135614|Xanthomonadales	135614|Xanthomonadales	F	Catalyzes the formation of phosphoribosylamine from phosphoribosylpyrophosphate (PRPP) and glutamine	purF	-	2.4.2.14	ko:K00764	ko00230,ko00250,ko01100,ko01110,ko01130,map00230,map00250,map01100,map01110,map01130	M00048	R01072	RC00010,RC02724,RC02752	ko00000,ko00001,ko00002,ko01000,ko01002	-	-	-	GATase_6,Pribosyltran
JNIIIPNH_00842	391008.Smal_0813	3.12e-165	466	COG2833@1|root,COG2833@2|Bacteria,1MW0V@1224|Proteobacteria,1RNGA@1236|Gammaproteobacteria,1X4VY@135614|Xanthomonadales	135614|Xanthomonadales	S	protein conserved in bacteria	-	-	-	-	-	-	-	-	-	-	-	-	DUF455
JNIIIPNH_00843	685035.ADAE01000008_gene3028	1.69e-18	83.6	COG3650@1|root,COG3650@2|Bacteria,1N3AW@1224|Proteobacteria,2UDVE@28211|Alphaproteobacteria,2KCD9@204457|Sphingomonadales	204457|Sphingomonadales	S	response to hydrogen peroxide	-	-	-	-	-	-	-	-	-	-	-	-	-
JNIIIPNH_00844	1123073.KB899242_gene1112	1.27e-08	62.4	COG0810@1|root,COG0810@2|Bacteria,1QE0S@1224|Proteobacteria,1TABI@1236|Gammaproteobacteria,1X8Q1@135614|Xanthomonadales	135614|Xanthomonadales	M	Interacts with outer membrane receptor proteins that carry out high-affinity binding and energy dependent uptake into the periplasmic space of specific substrates. It could act to transduce energy from the cytoplasmic membrane to specific energy- requiring processes in the outer membrane, resulting in the release into the periplasm of ligands bound by these outer membrane proteins	-	-	-	-	-	-	-	-	-	-	-	-	-
JNIIIPNH_00845	1429851.X548_02645	7.17e-141	402	COG2908@1|root,COG2908@2|Bacteria,1N3U7@1224|Proteobacteria,1RP1X@1236|Gammaproteobacteria,1X5K2@135614|Xanthomonadales	135614|Xanthomonadales	S	Hydrolyzes the pyrophosphate bond of UDP-2,3- diacylglucosamine to yield 2,3-diacylglucosamine 1-phosphate (lipid X) and UMP by catalyzing the attack of water at the alpha-P atom. Involved in the biosynthesis of lipid A, a phosphorylated glycolipid that anchors the lipopolysaccharide to the outer membrane of the cell	lpxH	-	3.6.1.54	ko:K03269	ko00540,ko01100,map00540,map01100	M00060	R04549	RC00002	ko00000,ko00001,ko00002,ko01000,ko01005	-	-	-	Metallophos,Metallophos_2
JNIIIPNH_00846	1118235.CAJH01000057_gene3263	1.3e-99	291	COG0671@1|root,COG0671@2|Bacteria,1RJ1T@1224|Proteobacteria,1SAU1@1236|Gammaproteobacteria,1X6II@135614|Xanthomonadales	135614|Xanthomonadales	I	Acid phosphatase homologues	-	-	3.6.1.27	ko:K19302	ko00550,map00550	-	R05627	RC00002	ko00000,ko00001,ko01000,ko01011	-	-	-	PAP2
JNIIIPNH_00847	1429851.X548_02655	4.84e-204	572	COG0438@1|root,COG0438@2|Bacteria,1MUB7@1224|Proteobacteria,1RQYE@1236|Gammaproteobacteria,1X41B@135614|Xanthomonadales	135614|Xanthomonadales	M	Glycosyl transferase	-	-	-	-	-	-	-	-	-	-	-	-	Glyco_trans_1_4,Glyco_transf_4,Glycos_transf_1
JNIIIPNH_00848	522373.Smlt0975	1.13e-304	838	COG0248@1|root,COG0248@2|Bacteria,1MV35@1224|Proteobacteria,1RN3V@1236|Gammaproteobacteria,1X46J@135614|Xanthomonadales	135614|Xanthomonadales	FP	Belongs to the GppA Ppx family	ppx	-	3.6.1.11,3.6.1.40	ko:K01524	ko00230,map00230	-	R03409	RC00002	ko00000,ko00001,ko01000	-	-	-	Ppx-GppA
JNIIIPNH_00849	391008.Smal_0822	0	1195	COG0855@1|root,COG0855@2|Bacteria,1MUM3@1224|Proteobacteria,1RNRX@1236|Gammaproteobacteria,1X3E8@135614|Xanthomonadales	135614|Xanthomonadales	P	Catalyzes the reversible transfer of the terminal phosphate of ATP to form a long-chain polyphosphate (polyP)	ppk	-	2.7.4.1	ko:K00937	ko00190,ko03018,map00190,map03018	-	-	-	ko00000,ko00001,ko01000,ko03019	-	-	-	PP_kinase,PP_kinase_C,PP_kinase_N
JNIIIPNH_00850	1118235.CAJH01000057_gene3258	8.11e-255	706	COG5002@1|root,COG5002@2|Bacteria,1MWF3@1224|Proteobacteria,1RN0F@1236|Gammaproteobacteria,1X4K2@135614|Xanthomonadales	135614|Xanthomonadales	T	Histidine kinase	phoR	-	2.7.13.3	ko:K07636	ko02020,map02020	M00434	-	-	ko00000,ko00001,ko00002,ko01000,ko01001,ko02022	-	-	-	DUF3329,HATPase_c,HisKA,PAS,PAS_8
JNIIIPNH_00851	360094.PXO_02492	3.51e-154	434	COG0745@1|root,COG0745@2|Bacteria,1MY2Z@1224|Proteobacteria,1RN41@1236|Gammaproteobacteria,1X316@135614|Xanthomonadales	135614|Xanthomonadales	KT	Two component response regulator for the phosphate regulon	phoB	-	-	ko:K07657	ko02020,map02020	M00434	-	-	ko00000,ko00001,ko00002,ko02022	-	-	-	Response_reg,Trans_reg_C
JNIIIPNH_00852	1118235.CAJH01000057_gene3256	2.9e-290	804	COG4783@1|root,COG4783@2|Bacteria,1MVFV@1224|Proteobacteria,1RP5S@1236|Gammaproteobacteria,1X2ZN@135614|Xanthomonadales	135614|Xanthomonadales	S	Functions as both a chaperone and a metalloprotease. Maintains the integrity of the outer membrane by promoting either the assembly or the elimination of outer membrane proteins, depending on their folding state	-	-	-	-	-	-	-	-	-	-	-	-	Peptidase_M48,TPR_19
JNIIIPNH_00853	522373.Smlt0980	4.78e-51	162	COG0695@1|root,COG0695@2|Bacteria,1N72P@1224|Proteobacteria,1SCA2@1236|Gammaproteobacteria,1X7E1@135614|Xanthomonadales	135614|Xanthomonadales	O	Has a glutathione-disulfide oxidoreductase activity in the presence of NADPH and glutathione reductase. Reduces low molecular weight disulfides and proteins	grxC	-	-	ko:K03676	-	-	-	-	ko00000,ko03110	-	-	-	Glutaredoxin
JNIIIPNH_00854	1118235.CAJH01000057_gene3254	8.59e-77	230	COG0599@1|root,COG0599@2|Bacteria,1N38Z@1224|Proteobacteria,1S5G6@1236|Gammaproteobacteria,1X6C8@135614|Xanthomonadales	135614|Xanthomonadales	S	Antioxidant protein with alkyl hydroperoxidase activity. Required for the reduction of the AhpC active site cysteine residues and for the regeneration of the AhpC enzyme activity	-	-	-	-	-	-	-	-	-	-	-	-	CMD
JNIIIPNH_00855	935567.JAES01000015_gene2792	2.88e-210	584	COG0473@1|root,COG0473@2|Bacteria,1QU2H@1224|Proteobacteria,1T1N6@1236|Gammaproteobacteria,1X358@135614|Xanthomonadales	135614|Xanthomonadales	CE	Catalyzes the formation of 2-oxoglutarate from isocitrate	-	-	1.1.1.41	ko:K00030	ko00020,ko01100,ko01110,ko01120,ko01130,ko01200,ko01210,ko01230,map00020,map01100,map01110,map01120,map01130,map01200,map01210,map01230	M00009,M00010	R00709	RC00114	br01601,ko00000,ko00001,ko00002,ko01000	-	-	-	Iso_dh
JNIIIPNH_00856	743721.Psesu_2046	7.04e-138	394	COG4760@1|root,COG4760@2|Bacteria,1RDFF@1224|Proteobacteria,1T1EG@1236|Gammaproteobacteria,1X434@135614|Xanthomonadales	135614|Xanthomonadales	S	membrane	-	-	-	-	-	-	-	-	-	-	-	-	BaxI_1
JNIIIPNH_00863	1118235.CAJH01000057_gene3247	3.64e-264	729	COG0544@1|root,COG0544@2|Bacteria,1MUJP@1224|Proteobacteria,1RNZE@1236|Gammaproteobacteria,1X4P4@135614|Xanthomonadales	135614|Xanthomonadales	D	Involved in protein export. Acts as a chaperone by maintaining the newly synthesized protein in an open conformation. Functions as a peptidyl-prolyl cis-trans isomerase	tig	GO:0005575,GO:0005622,GO:0005623,GO:0005737,GO:0044424,GO:0044464	-	ko:K03545	-	-	-	-	ko00000	-	-	-	FKBP_C,Trigger_C,Trigger_N
JNIIIPNH_00864	380358.XALC_0587	2.4e-137	389	COG0740@1|root,COG0740@2|Bacteria,1MV46@1224|Proteobacteria,1RNR6@1236|Gammaproteobacteria,1X3W7@135614|Xanthomonadales	135614|Xanthomonadales	OU	Cleaves peptides in various proteins in a process that requires ATP hydrolysis. Has a chymotrypsin-like activity. Plays a major role in the degradation of misfolded proteins	clpP	-	3.4.21.92	ko:K01358	ko04112,ko04212,map04112,map04212	-	-	-	ko00000,ko00001,ko01000,ko01002	-	-	-	CLP_protease
JNIIIPNH_00865	1429851.X548_02775	2.1e-289	792	COG1219@1|root,COG1219@2|Bacteria,1MVQK@1224|Proteobacteria,1RN9N@1236|Gammaproteobacteria,1X4TT@135614|Xanthomonadales	135614|Xanthomonadales	O	ATP-dependent specificity component of the Clp protease. It directs the protease to specific substrates. Can perform chaperone functions in the absence of ClpP	clpX	GO:0000166,GO:0003674,GO:0003824,GO:0004176,GO:0005488,GO:0005524,GO:0006508,GO:0006807,GO:0008144,GO:0008150,GO:0008152,GO:0008233,GO:0009056,GO:0009057,GO:0009987,GO:0016462,GO:0016787,GO:0016817,GO:0016818,GO:0016887,GO:0017076,GO:0017111,GO:0019538,GO:0030163,GO:0030554,GO:0032553,GO:0032555,GO:0032559,GO:0035639,GO:0036094,GO:0042623,GO:0043167,GO:0043168,GO:0043170,GO:0044238,GO:0051301,GO:…	-	ko:K03544	ko04112,map04112	-	-	-	ko00000,ko00001,ko03110	-	-	-	AAA_2,ClpB_D2-small,zf-C4_ClpX
JNIIIPNH_00866	340.xcc-b100_3378	0	1384	COG0466@1|root,COG0466@2|Bacteria,1MUV2@1224|Proteobacteria,1RPCB@1236|Gammaproteobacteria,1X489@135614|Xanthomonadales	135614|Xanthomonadales	O	ATP-dependent serine protease that mediates the selective degradation of mutant and abnormal proteins as well as certain short-lived regulatory proteins. Required for cellular homeostasis and for survival from DNA damage and developmental changes induced by stress. Degrades polypeptides processively to yield small peptide fragments that are 5 to 10 amino acids long. Binds to DNA in a double-stran…	lon	-	3.4.21.53	ko:K01338	ko04112,map04112	-	-	-	ko00000,ko00001,ko01000,ko01002	-	-	-	AAA,LON_substr_bdg,Lon_C
JNIIIPNH_00867	1094184.KWO_0102890	5.83e-52	164	COG0776@1|root,COG0776@2|Bacteria,1MZ5B@1224|Proteobacteria,1S8VH@1236|Gammaproteobacteria,1X7FC@135614|Xanthomonadales	135614|Xanthomonadales	L	Histone-like DNA-binding protein which is capable of wrapping DNA to stabilize it, and thus to prevent its denaturation under extreme environmental conditions	hupB	-	-	ko:K03530	-	-	-	-	ko00000,ko03032,ko03036,ko03400	-	-	-	Bac_DNA_binding
JNIIIPNH_00872	1552758.NC00_11305	0	919	COG0760@1|root,COG0760@2|Bacteria,1MWV0@1224|Proteobacteria,1RMT5@1236|Gammaproteobacteria,1X4BU@135614|Xanthomonadales	135614|Xanthomonadales	O	peptidylprolyl isomerase	ppiD	-	5.2.1.8	ko:K03770	-	-	-	-	ko00000,ko01000,ko03110	-	-	-	Rotamase,Rotamase_2,Rotamase_3,SurA_N_3
JNIIIPNH_00873	522373.Smlt0994	2.12e-173	496	COG0741@1|root,COG1388@1|root,COG0741@2|Bacteria,COG1388@2|Bacteria,1MWKE@1224|Proteobacteria,1RMFZ@1236|Gammaproteobacteria,1X5UM@135614|Xanthomonadales	135614|Xanthomonadales	M	COG0741 Soluble lytic murein transglycosylase and related regulatory proteins (some contain LysM invasin domains)	-	-	-	ko:K08307	-	-	-	-	ko00000,ko01000,ko01011	-	-	-	LysM,SLT
JNIIIPNH_00874	1205753.A989_08199	2.1e-124	360	COG0491@1|root,COG0491@2|Bacteria,1MU8Q@1224|Proteobacteria,1S22I@1236|Gammaproteobacteria,1X4E0@135614|Xanthomonadales	135614|Xanthomonadales	S	Thiolesterase that catalyzes the hydrolysis of S-D- lactoyl-glutathione to form glutathione and D-lactic acid	gloB	-	3.1.2.6	ko:K01069	ko00620,map00620	-	R01736	RC00004,RC00137	ko00000,ko00001,ko01000	-	-	-	HAGH_C,Lactamase_B
JNIIIPNH_00875	522373.Smlt0996	4.34e-56	183	COG0500@1|root,COG2226@2|Bacteria,1QTWC@1224|Proteobacteria,1S5QU@1236|Gammaproteobacteria,1X7H7@135614|Xanthomonadales	135614|Xanthomonadales	Q	Methyl-transferase	-	-	-	-	-	-	-	-	-	-	-	-	Methyltransf_11
JNIIIPNH_00876	1118235.CAJH01000055_gene3237	3.74e-95	278	COG0328@1|root,COG0328@2|Bacteria,1RCZ1@1224|Proteobacteria,1S3YC@1236|Gammaproteobacteria,1X688@135614|Xanthomonadales	135614|Xanthomonadales	L	Endonuclease that specifically degrades the RNA of RNA- DNA hybrids	rnhA	-	3.1.26.4	ko:K03469	ko03030,map03030	-	-	-	ko00000,ko00001,ko01000,ko03032	-	-	-	RNase_H
JNIIIPNH_00877	522373.Smlt0998	4.07e-132	379	COG0847@1|root,COG0847@2|Bacteria,1MV8Z@1224|Proteobacteria,1RNHQ@1236|Gammaproteobacteria,1X487@135614|Xanthomonadales	135614|Xanthomonadales	L	DNA polymerase III is a complex, multichain enzyme responsible for most of the replicative synthesis in bacteria. The epsilon subunit contain the editing function and is a proofreading 3'-5' exonuclease	dnaQ	-	2.7.7.7	ko:K02342	ko00230,ko00240,ko01100,ko03030,ko03430,ko03440,map00230,map00240,map01100,map03030,map03430,map03440	M00260	R00375,R00376,R00377,R00378	RC02795	ko00000,ko00001,ko00002,ko01000,ko03032,ko03400	-	-	-	RNase_T
JNIIIPNH_00878	1205753.A989_08219	4.23e-153	431	COG0631@1|root,COG0631@2|Bacteria,1R7UF@1224|Proteobacteria,1RQUV@1236|Gammaproteobacteria,1X4AA@135614|Xanthomonadales	135614|Xanthomonadales	T	phosphatase	-	-	3.1.3.16	ko:K20074	-	-	-	-	ko00000,ko01000,ko01009	-	-	-	PP2C_2
JNIIIPNH_00880	391008.Smal_0849	5.83e-206	574	COG0859@1|root,COG0859@2|Bacteria,1MYZA@1224|Proteobacteria,1RR6K@1236|Gammaproteobacteria,1X5BS@135614|Xanthomonadales	135614|Xanthomonadales	M	heptosyltransferase	opsX	-	-	ko:K12982	-	-	-	-	ko00000,ko01000,ko01003,ko01005	-	GT9	-	Glyco_transf_9
JNIIIPNH_00881	1118235.CAJH01000055_gene3232	1.51e-158	446	COG3642@1|root,COG3642@2|Bacteria,1QWT7@1224|Proteobacteria,1T2XM@1236|Gammaproteobacteria,1XCXI@135614|Xanthomonadales	135614|Xanthomonadales	H	Catalyzes the ATP-dependent phosphorylation of the 3- deoxy-D-manno-octulosonic acid (Kdo) residue in Kdo-lipid IV(A) at the 4-OH position	kdkA	-	2.7.1.166	ko:K11211	ko00540,map00540	-	R09767	RC00002,RC00078	ko00000,ko00001,ko01000	-	-	-	Kdo
JNIIIPNH_00882	391008.Smal_0851	5.28e-164	461	COG1234@1|root,COG1234@2|Bacteria,1R8CF@1224|Proteobacteria,1SF11@1236|Gammaproteobacteria,1XBWF@135614|Xanthomonadales	135614|Xanthomonadales	S	beta-lactamase	-	-	-	-	-	-	-	-	-	-	-	-	Lactamase_B_2
JNIIIPNH_00883	1123377.AUIV01000024_gene115	2.23e-232	639	COG3677@1|root,COG3677@2|Bacteria,1NUTK@1224|Proteobacteria,1S11R@1236|Gammaproteobacteria,1XCXA@135614|Xanthomonadales	135614|Xanthomonadales	L	ISXO2-like transposase domain	-	-	-	-	-	-	-	-	-	-	-	-	DDE_Tnp_IS1595,Zn_Tnp_IS1595
JNIIIPNH_00884	555779.Dthio_PD0490	4.87e-06	57	COG0582@1|root,COG0582@2|Bacteria,1NH2N@1224|Proteobacteria,43137@68525|delta/epsilon subdivisions,2WX41@28221|Deltaproteobacteria,2MF9S@213115|Desulfovibrionales	28221|Deltaproteobacteria	L	viral genome integration into host DNA	-	-	-	-	-	-	-	-	-	-	-	-	Phage_integrase
JNIIIPNH_00885	317013.NY99_12940	5.77e-148	439	COG0582@1|root,COG0582@2|Bacteria,1N73Z@1224|Proteobacteria,1TB7E@1236|Gammaproteobacteria,1X4NR@135614|Xanthomonadales	135614|Xanthomonadales	L	Belongs to the 'phage' integrase family	-	-	-	-	-	-	-	-	-	-	-	-	Phage_integrase
JNIIIPNH_00886	925775.XVE_1112	2.08e-267	735	COG0582@1|root,COG0582@2|Bacteria,1MU23@1224|Proteobacteria,1RMJ1@1236|Gammaproteobacteria,1X6PK@135614|Xanthomonadales	135614|Xanthomonadales	L	Belongs to the 'phage' integrase family	-	-	-	-	-	-	-	-	-	-	-	-	Arm-DNA-bind_3,Phage_integrase
JNIIIPNH_00888	925775.XVE_4199	3.62e-235	655	2CEP2@1|root,33357@2|Bacteria,1N0US@1224|Proteobacteria,1TBU0@1236|Gammaproteobacteria,1XAEC@135614|Xanthomonadales	135614|Xanthomonadales	S	Inovirus Gp2	-	-	-	-	-	-	-	-	-	-	-	-	Inovirus_Gp2
JNIIIPNH_00889	925775.XVE_4198	1.01e-43	144	COG3311@1|root,COG3311@2|Bacteria,1NGB9@1224|Proteobacteria	1224|Proteobacteria	K	Transcriptional regulator	-	-	-	ko:K07733	-	-	-	-	ko00000,ko03000	-	-	-	Phage_AlpA
JNIIIPNH_00890	1118235.CAJH01000039_gene2536	3.36e-101	298	COG4544@1|root,COG4544@2|Bacteria,1MZQU@1224|Proteobacteria,1S9RP@1236|Gammaproteobacteria,1X6M1@135614|Xanthomonadales	135614|Xanthomonadales	S	Component of the SOS system and an inhibitor of cell division. Accumulation of SulA causes rapid cessation of cell division and the appearance of long, non-septate filaments. In the presence of GTP, binds a polymerization-competent form of FtsZ in a 1 1 ratio, thus inhibiting FtsZ polymerization and therefore preventing it from participating in the assembly of the Z ring. This mechanism prevents …	-	-	-	ko:K13053	-	-	-	-	ko00000,ko03036	-	-	-	-
JNIIIPNH_00891	1118235.CAJH01000039_gene2535	3.44e-195	555	COG0389@1|root,COG0389@2|Bacteria,1MU5X@1224|Proteobacteria,1S28B@1236|Gammaproteobacteria,1X53G@135614|Xanthomonadales	135614|Xanthomonadales	L	Nucleotidyltransferase DNA polymerase involved in DNA repair	-	-	-	ko:K14161	-	-	-	-	ko00000,ko03400	-	-	-	IMS
JNIIIPNH_00892	1118235.CAJH01000039_gene2534	0	1443	COG0587@1|root,COG0587@2|Bacteria,1MUE4@1224|Proteobacteria,1RQA8@1236|Gammaproteobacteria,1X3V7@135614|Xanthomonadales	135614|Xanthomonadales	L	DNA polymerase involved in damage-induced mutagenesis and translesion synthesis (TLS). It is not the major replicative DNA polymerase	dnaE2	-	2.7.7.7	ko:K14162	-	-	-	-	ko00000,ko01000,ko03400	-	-	-	DNA_pol3_alpha,HHH_6,PHP,tRNA_anti-codon
JNIIIPNH_00893	204773.HEAR3210	3.74e-209	586	COG2826@1|root,COG2826@2|Bacteria,1PP49@1224|Proteobacteria,2VI0E@28216|Betaproteobacteria,475F4@75682|Oxalobacteraceae	28216|Betaproteobacteria	L	Homeodomain-like domain	-	-	-	-	-	-	-	-	-	-	-	-	HTH_38,rve
JNIIIPNH_00894	1211112.ALJC01000116_gene2887	3.7e-238	664	COG0399@1|root,COG0399@2|Bacteria,1MUMJ@1224|Proteobacteria,1RSDY@1236|Gammaproteobacteria	1236|Gammaproteobacteria	M	Transposase	-	-	-	-	-	-	-	-	-	-	-	-	Y2_Tnp,Zn_Tnp_IS91
JNIIIPNH_00895	1304275.C41B8_18437	1.54e-74	234	COG0399@1|root,COG0399@2|Bacteria,1MUMJ@1224|Proteobacteria,1RSDY@1236|Gammaproteobacteria	1236|Gammaproteobacteria	M	Transposase	-	-	-	-	-	-	-	-	-	-	-	-	Y2_Tnp,Zn_Tnp_IS91
JNIIIPNH_00896	391008.Smal_0592	7.1e-106	306	2BVFD@1|root,32QUS@2|Bacteria,1RHF0@1224|Proteobacteria,1S48H@1236|Gammaproteobacteria	1236|Gammaproteobacteria	S	Electron transfer DM13	-	-	-	-	-	-	-	-	-	-	-	-	DM13
JNIIIPNH_00898	522373.Smlt0743	2.3e-50	166	COG0313@1|root,COG0313@2|Bacteria,1MU0E@1224|Proteobacteria,1RM7U@1236|Gammaproteobacteria,1X4QV@135614|Xanthomonadales	135614|Xanthomonadales	H	Catalyzes the 2'-O-methylation of the ribose of cytidine 1402 (C1402) in 16S rRNA	rsmI	-	2.1.1.198	ko:K07056	-	-	-	-	ko00000,ko01000,ko03009	-	-	-	TP_methylase
JNIIIPNH_00899	1211112.ALJC01000116_gene2887	2.13e-192	545	COG0399@1|root,COG0399@2|Bacteria,1MUMJ@1224|Proteobacteria,1RSDY@1236|Gammaproteobacteria	1236|Gammaproteobacteria	M	Transposase	-	-	-	-	-	-	-	-	-	-	-	-	Y2_Tnp,Zn_Tnp_IS91
JNIIIPNH_00901	316057.RPD_2859	2.28e-178	506	COG0820@1|root,COG0820@2|Bacteria,1MUYK@1224|Proteobacteria,2TQT3@28211|Alphaproteobacteria,3JUHU@41294|Bradyrhizobiaceae	28211|Alphaproteobacteria	J	Specifically methylates position 2 of adenine 2503 in 23S rRNA and position 2 of adenine 37 in tRNAs	-	-	2.1.1.192	ko:K06941	-	-	-	-	ko00000,ko01000,ko03009	-	-	-	Radical_SAM
JNIIIPNH_00902	90371.CY43_20100	0	939	COG0399@1|root,COG0399@2|Bacteria,1MUMJ@1224|Proteobacteria,1RSDY@1236|Gammaproteobacteria	1236|Gammaproteobacteria	M	Transposase	-	-	-	-	-	-	-	-	-	-	-	-	Y2_Tnp,Zn_Tnp_IS91
JNIIIPNH_00903	1304275.C41B8_18437	1.54e-74	234	COG0399@1|root,COG0399@2|Bacteria,1MUMJ@1224|Proteobacteria,1RSDY@1236|Gammaproteobacteria	1236|Gammaproteobacteria	M	Transposase	-	-	-	-	-	-	-	-	-	-	-	-	Y2_Tnp,Zn_Tnp_IS91
JNIIIPNH_00904	391008.Smal_0592	7.1e-106	306	2BVFD@1|root,32QUS@2|Bacteria,1RHF0@1224|Proteobacteria,1S48H@1236|Gammaproteobacteria	1236|Gammaproteobacteria	S	Electron transfer DM13	-	-	-	-	-	-	-	-	-	-	-	-	DM13
JNIIIPNH_00906	522373.Smlt0743	2.3e-50	166	COG0313@1|root,COG0313@2|Bacteria,1MU0E@1224|Proteobacteria,1RM7U@1236|Gammaproteobacteria,1X4QV@135614|Xanthomonadales	135614|Xanthomonadales	H	Catalyzes the 2'-O-methylation of the ribose of cytidine 1402 (C1402) in 16S rRNA	rsmI	-	2.1.1.198	ko:K07056	-	-	-	-	ko00000,ko01000,ko03009	-	-	-	TP_methylase
JNIIIPNH_00907	1211112.ALJC01000116_gene2887	8.81e-199	561	COG0399@1|root,COG0399@2|Bacteria,1MUMJ@1224|Proteobacteria,1RSDY@1236|Gammaproteobacteria	1236|Gammaproteobacteria	M	Transposase	-	-	-	-	-	-	-	-	-	-	-	-	Y2_Tnp,Zn_Tnp_IS91
JNIIIPNH_00908	506534.Rhein_0458	3.85e-179	503	COG2367@1|root,COG2367@2|Bacteria,1NMW4@1224|Proteobacteria,1RWGW@1236|Gammaproteobacteria	1236|Gammaproteobacteria	V	Beta-lactamase	bla	-	3.5.2.6	ko:K17836,ko:K18698,ko:K18699,ko:K18795,ko:K19217	ko00311,ko01130,ko01501,map00311,map01130,map01501	M00627,M00628	R06363	RC01499	br01600,ko00000,ko00001,ko00002,ko01000,ko01504	-	-	-	Beta-lactamase2
JNIIIPNH_00909	1211112.ALJC01000116_gene2887	8.81e-231	654	COG0399@1|root,COG0399@2|Bacteria,1MUMJ@1224|Proteobacteria,1RSDY@1236|Gammaproteobacteria	1236|Gammaproteobacteria	M	Transposase	-	-	-	-	-	-	-	-	-	-	-	-	Y2_Tnp,Zn_Tnp_IS91
JNIIIPNH_00910	204773.HEAR3210	3.74e-209	586	COG2826@1|root,COG2826@2|Bacteria,1PP49@1224|Proteobacteria,2VI0E@28216|Betaproteobacteria,475F4@75682|Oxalobacteraceae	28216|Betaproteobacteria	L	Homeodomain-like domain	-	-	-	-	-	-	-	-	-	-	-	-	HTH_38,rve
JNIIIPNH_00911	1123377.AUIV01000036_gene611	1.12e-199	556	28HEE@1|root,2Z7QU@2|Bacteria,1MXU6@1224|Proteobacteria,1RZSJ@1236|Gammaproteobacteria,1X530@135614|Xanthomonadales	135614|Xanthomonadales	S	Domain of unknown function (DUF932)	-	-	-	-	-	-	-	-	-	-	-	-	DUF932
JNIIIPNH_00913	1163407.UU7_07586	1.51e-166	473	COG5377@1|root,COG5377@2|Bacteria,1MWP8@1224|Proteobacteria,1RN9Q@1236|Gammaproteobacteria,1X5CX@135614|Xanthomonadales	135614|Xanthomonadales	L	COG5377 Phage-related protein	-	-	-	-	-	-	-	-	-	-	-	-	YqaJ
JNIIIPNH_00914	1163409.UUA_00195	1.47e-159	453	28HJH@1|root,2Z7UN@2|Bacteria,1R3V2@1224|Proteobacteria,1RNCZ@1236|Gammaproteobacteria,1X5D3@135614|Xanthomonadales	135614|Xanthomonadales	-	-	-	-	-	-	-	-	-	-	-	-	-	-	-
JNIIIPNH_00916	325777.GW15_0206680	1.19e-51	164	COG2963@1|root,COG2963@2|Bacteria,1N28U@1224|Proteobacteria,1S9BK@1236|Gammaproteobacteria,1XAPX@135614|Xanthomonadales	135614|Xanthomonadales	L	Transposase	-	-	-	ko:K07483	-	-	-	-	ko00000	-	-	-	HTH_Tnp_1
JNIIIPNH_00917	522373.Smlt0026	1.19e-178	500	COG2801@1|root,COG2801@2|Bacteria,1MVXQ@1224|Proteobacteria,1RR4F@1236|Gammaproteobacteria,1X4U4@135614|Xanthomonadales	135614|Xanthomonadales	L	HTH-like domain	-	-	-	ko:K07497	-	-	-	-	ko00000	-	-	-	HTH_21,rve
JNIIIPNH_00918	59538.XP_005975485.1	1.02e-123	357	COG0642@1|root,KOG0519@2759|Eukaryota	2759|Eukaryota	T	phosphorelay sensor kinase activity	-	-	-	-	-	-	-	-	-	-	-	-	CHASE3,GAF_2,HATPase_c,HisKA,Response_reg,Trans_reg_C
JNIIIPNH_00919	59538.XP_005975484.1	0	1232	COG2217@1|root,KOG0207@2759|Eukaryota,38BU3@33154|Opisthokonta,3BAGR@33208|Metazoa,3CT9U@33213|Bilateria,4836T@7711|Chordata,48YI2@7742|Vertebrata,3J3YK@40674|Mammalia,4IWJG@91561|Cetartiodactyla	2759|Eukaryota	P	Copper-transporting ATPase	-	-	3.6.3.3,3.6.3.5	ko:K01534	-	-	-	-	ko00000,ko01000	3.A.3.6	-	-	E1-E2_ATPase,HMA,Hydrolase
JNIIIPNH_00920	1045855.DSC_03905	0	1910	COG3696@1|root,COG3696@2|Bacteria,1NUIV@1224|Proteobacteria,1SP6I@1236|Gammaproteobacteria,1X4PT@135614|Xanthomonadales	135614|Xanthomonadales	P	Belongs to the resistance-nodulation-cell division (RND) (TC 2.A.6) family	-	-	-	ko:K15726	-	-	-	-	ko00000,ko02000	2.A.6.1.2	-	-	ACR_tran
JNIIIPNH_00921	1045855.DSC_03900	2.6e-213	599	COG0845@1|root,COG0845@2|Bacteria,1MX8W@1224|Proteobacteria,1SBF2@1236|Gammaproteobacteria,1X378@135614|Xanthomonadales	135614|Xanthomonadales	M	Belongs to the membrane fusion protein (MFP) (TC 8.A.1) family	-	-	-	ko:K15727	-	-	-	-	ko00000,ko02000	8.A.1.2.1	-	-	HlyD_D23
JNIIIPNH_00922	1045855.DSC_03895	1.12e-177	507	COG1538@1|root,COG1538@2|Bacteria,1QIFM@1224|Proteobacteria,1RW1J@1236|Gammaproteobacteria,1X5N4@135614|Xanthomonadales	135614|Xanthomonadales	MU	Outer membrane efflux protein	-	-	-	ko:K15725	-	-	-	-	ko00000,ko02000	1.B.17.2.2	-	-	OEP
JNIIIPNH_00923	1045855.DSC_03890	1.49e-34	122	2BTEQ@1|root,32NKX@2|Bacteria,1Q8PJ@1224|Proteobacteria,1T986@1236|Gammaproteobacteria,1XBTI@135614|Xanthomonadales	135614|Xanthomonadales	-	-	-	-	-	-	-	-	-	-	-	-	-	-	-
JNIIIPNH_00924	1045855.DSC_03885	2.6e-36	125	COG0818@1|root,COG0818@2|Bacteria,1MZ3Q@1224|Proteobacteria,1S92I@1236|Gammaproteobacteria,1X70R@135614|Xanthomonadales	135614|Xanthomonadales	M	Recycling of diacylglycerol produced during the turnover of membrane phospholipid	dgkA	-	2.7.1.107	ko:K00901	ko00561,ko00564,ko01100,ko01110,ko04070,ko04072,ko05231,map00561,map00564,map01100,map01110,map04070,map04072,map05231	-	R02240	RC00002,RC00017	ko00000,ko00001,ko01000	-	-	-	DAGK_prokar
JNIIIPNH_00925	1045855.DSC_03880	0	941	COG2194@1|root,COG2194@2|Bacteria,1MWS7@1224|Proteobacteria,1RMNG@1236|Gammaproteobacteria,1X3D7@135614|Xanthomonadales	135614|Xanthomonadales	S	membrane	-	-	2.7.8.43	ko:K03760	ko01503,map01503	M00722	R11555,R11556,R11557	RC00002	ko00000,ko00001,ko00002,ko01000,ko01005	-	-	-	DUF1705,Sulfatase
JNIIIPNH_00926	1538295.JY96_11370	1.86e-183	510	COG2801@1|root,COG2801@2|Bacteria,1MVN5@1224|Proteobacteria,2VII1@28216|Betaproteobacteria,1KMEW@119065|unclassified Burkholderiales	28216|Betaproteobacteria	L	Integrase catalytic region	-	-	-	ko:K07497	-	-	-	-	ko00000	-	-	-	HTH_21,rve_3
JNIIIPNH_00927	1538295.JY96_11375	1.98e-49	157	COG2963@1|root,COG2963@2|Bacteria,1MZ3D@1224|Proteobacteria,2VTZ8@28216|Betaproteobacteria,1KMKN@119065|unclassified Burkholderiales	28216|Betaproteobacteria	L	Transposase IS3 IS911 family protein	-	-	-	ko:K07497	-	-	-	-	ko00000	-	-	-	HTH_Tnp_1
JNIIIPNH_00928	1123367.C666_19065	4.29e-172	483	COG2801@1|root,COG2801@2|Bacteria,1MVN5@1224|Proteobacteria,2VII1@28216|Betaproteobacteria,2KYDU@206389|Rhodocyclales	206389|Rhodocyclales	L	Integrase core domain	-	-	-	ko:K07497	-	-	-	-	ko00000	-	-	-	HTH_21,rve_3
JNIIIPNH_00929	340.xcc-b100_0611	3.42e-50	159	COG2963@1|root,COG2963@2|Bacteria,1MZ3D@1224|Proteobacteria,1S6KR@1236|Gammaproteobacteria,1X7BH@135614|Xanthomonadales	135614|Xanthomonadales	L	Transposase	-	-	-	ko:K07497	-	-	-	-	ko00000	-	-	-	HTH_Tnp_1
JNIIIPNH_00930	1123377.AUIV01000038_gene791	3.42e-50	159	COG2963@1|root,COG2963@2|Bacteria,1MZ3D@1224|Proteobacteria,1S9EI@1236|Gammaproteobacteria,1X74K@135614|Xanthomonadales	135614|Xanthomonadales	L	Transposase	-	-	-	ko:K07497	-	-	-	-	ko00000	-	-	-	HTH_Tnp_1
JNIIIPNH_00931	187272.Mlg_1474	9.15e-34	128	COG2378@1|root,COG2378@2|Bacteria,1QYA2@1224|Proteobacteria,1RZAX@1236|Gammaproteobacteria,1WWMN@135613|Chromatiales	135613|Chromatiales	K	WYL domain	-	-	-	-	-	-	-	-	-	-	-	-	WYL
JNIIIPNH_00932	1045855.DSC_11725	2.62e-262	729	COG4983@1|root,COG4983@2|Bacteria,1N636@1224|Proteobacteria,1T5DD@1236|Gammaproteobacteria,1XAYU@135614|Xanthomonadales	135614|Xanthomonadales	S	Protein of unknown function (DUF3987)	-	-	-	-	-	-	-	-	-	-	-	-	DUF3987
JNIIIPNH_00935	1118235.CAJH01000044_gene2785	9.44e-286	802	COG2812@1|root,COG2812@2|Bacteria,1MVCK@1224|Proteobacteria,1RMIA@1236|Gammaproteobacteria,1X32S@135614|Xanthomonadales	135614|Xanthomonadales	L	DNA polymerase III is a complex, multichain enzyme responsible for most of the replicative synthesis in bacteria. This DNA polymerase also exhibits 3' to 5' exonuclease activity	dnaX	-	2.7.7.7	ko:K02343	ko00230,ko00240,ko01100,ko03030,ko03430,ko03440,map00230,map00240,map01100,map03030,map03430,map03440	M00260	R00375,R00376,R00377,R00378	RC02795	ko00000,ko00001,ko00002,ko01000,ko03032,ko03400	-	-	-	DNA_pol3_delta2,DNA_pol3_gamma3,DNA_pol3_tau_5
JNIIIPNH_00936	340.xcc-b100_3358	1.52e-59	184	COG0718@1|root,COG0718@2|Bacteria,1RGZD@1224|Proteobacteria,1S5WU@1236|Gammaproteobacteria,1X71S@135614|Xanthomonadales	135614|Xanthomonadales	S	Binds to DNA and alters its conformation. May be involved in regulation of gene expression, nucleoid organization and DNA protection	-	-	-	ko:K09747	-	-	-	-	ko00000	-	-	-	YbaB_DNA_bd
JNIIIPNH_00937	1118235.CAJH01000044_gene2787	5.82e-120	345	COG0353@1|root,COG0353@2|Bacteria,1MV9Q@1224|Proteobacteria,1RN99@1236|Gammaproteobacteria,1X30Z@135614|Xanthomonadales	135614|Xanthomonadales	L	May play a role in DNA repair. It seems to be involved in an RecBC-independent recombinational process of DNA repair. It may act with RecF and RecO	recR	-	-	ko:K06187	ko03440,map03440	-	-	-	ko00000,ko00001,ko03400	-	-	-	RecR,Toprim_4
JNIIIPNH_00938	522373.Smlt1017	5.38e-72	217	COG0537@1|root,COG0537@2|Bacteria,1RDCJ@1224|Proteobacteria,1S3QE@1236|Gammaproteobacteria,1X72T@135614|Xanthomonadales	135614|Xanthomonadales	FG	Histidine triad (HIT) protein	-	-	-	ko:K02503	-	-	-	-	ko00000,ko04147	-	-	-	HIT
JNIIIPNH_00939	743721.Psesu_1582	2.87e-85	274	2CEN7@1|root,2Z9XA@2|Bacteria,1NQTA@1224|Proteobacteria,1SXXD@1236|Gammaproteobacteria,1X6YN@135614|Xanthomonadales	135614|Xanthomonadales	-	-	-	-	-	-	-	-	-	-	-	-	-	-	-
JNIIIPNH_00940	1118235.CAJH01000044_gene2789	2.11e-91	270	COG3065@1|root,COG3065@2|Bacteria,1MZ8C@1224|Proteobacteria,1S9UB@1236|Gammaproteobacteria,1X64R@135614|Xanthomonadales	135614|Xanthomonadales	M	Outer membrane lipoprotein	slp	-	-	ko:K07285	-	-	-	-	ko00000	-	-	-	Slp
JNIIIPNH_00941	522373.Smlt1019	1.54e-303	847	COG1305@1|root,COG1305@2|Bacteria,1MWCE@1224|Proteobacteria,1RPH9@1236|Gammaproteobacteria,1X3BD@135614|Xanthomonadales	135614|Xanthomonadales	E	Transglutaminase/protease-like homologues	-	-	2.3.2.13	ko:K22452	-	-	-	-	ko00000,ko01000	-	-	-	DUF3488,DUF4129,Transglut_core
JNIIIPNH_00942	1205753.A989_08639	3.18e-148	426	COG1721@1|root,COG1721@2|Bacteria,1R3QD@1224|Proteobacteria,1S5F7@1236|Gammaproteobacteria,1X33K@135614|Xanthomonadales	135614|Xanthomonadales	S	conserved protein (some members contain a von Willebrand factor type A (vWA) domain)	-	-	-	-	-	-	-	-	-	-	-	-	DUF58
JNIIIPNH_00943	325777.GW15_0204705	7.8e-167	473	COG0714@1|root,COG0714@2|Bacteria,1MUFN@1224|Proteobacteria,1RP45@1236|Gammaproteobacteria,1X53J@135614|Xanthomonadales	135614|Xanthomonadales	S	ATPase family associated with various cellular activities (AAA)	-	-	-	ko:K03924	-	-	-	-	ko00000,ko01000	-	-	-	AAA_3
JNIIIPNH_00944	391008.Smal_0865	4.85e-310	860	COG1807@1|root,COG1807@2|Bacteria,1N49T@1224|Proteobacteria,1T1N5@1236|Gammaproteobacteria,1X4WF@135614|Xanthomonadales	135614|Xanthomonadales	M	Dolichyl-phosphate-mannose-protein mannosyltransferase	-	-	-	-	-	-	-	-	-	-	-	-	PMT_2
JNIIIPNH_00945	925775.XVE_3575	1.03e-167	476	COG1215@1|root,COG1215@2|Bacteria,1QU2F@1224|Proteobacteria,1RYFM@1236|Gammaproteobacteria,1X58P@135614|Xanthomonadales	135614|Xanthomonadales	M	Glycosyltransferases involved in cell wall biogenesis	-	-	-	-	-	-	-	-	-	-	-	-	Glycos_transf_2
JNIIIPNH_00946	1205753.A989_08664	1.37e-204	593	29RC6@1|root,30CE8@2|Bacteria,1R3PV@1224|Proteobacteria,1SY02@1236|Gammaproteobacteria,1X72Y@135614|Xanthomonadales	135614|Xanthomonadales	-	-	-	-	-	-	-	-	-	-	-	-	-	-	GT87
JNIIIPNH_00947	935567.JAES01000030_gene2855	5.19e-86	258	COG0424@1|root,COG0424@2|Bacteria,1RDA9@1224|Proteobacteria,1S3TQ@1236|Gammaproteobacteria,1X6HJ@135614|Xanthomonadales	135614|Xanthomonadales	D	Maf-like protein	-	-	-	ko:K06287	-	-	-	-	ko00000	-	-	-	Maf
JNIIIPNH_00948	1429851.X548_03025	2.16e-81	244	COG1399@1|root,COG1399@2|Bacteria,1PSXM@1224|Proteobacteria,1SWVC@1236|Gammaproteobacteria,1X6K9@135614|Xanthomonadales	135614|Xanthomonadales	S	ACR protein	-	-	-	ko:K07040	-	-	-	-	ko00000	-	-	-	DUF177
JNIIIPNH_00949	522373.Smlt1025	1.99e-36	123	COG0333@1|root,COG0333@2|Bacteria,1N6RF@1224|Proteobacteria,1SC9G@1236|Gammaproteobacteria,1X8C1@135614|Xanthomonadales	135614|Xanthomonadales	J	Belongs to the bacterial ribosomal protein bL32 family	rpmF	-	-	ko:K02911	ko03010,map03010	M00178	-	-	br01610,ko00000,ko00001,ko00002,ko03011,ko03029	-	-	-	Ribosomal_L32p
JNIIIPNH_00950	522373.Smlt1026	7.24e-203	565	COG0332@1|root,COG0332@2|Bacteria,1MU9N@1224|Proteobacteria,1RNIR@1236|Gammaproteobacteria,1X3CE@135614|Xanthomonadales	135614|Xanthomonadales	I	Catalyzes the condensation reaction of fatty acid synthesis by the addition to an acyl acceptor of two carbons from malonyl-ACP. Catalyzes the first condensation reaction which initiates fatty acid synthesis and may therefore play a role in governing the total rate of fatty acid production. Possesses both acetoacetyl-ACP synthase and acetyl transacylase activities. Its substrate specificity deter…	fabH	-	2.3.1.180	ko:K00648	ko00061,ko01100,ko01212,map00061,map01100,map01212	M00082,M00083	R10707	RC00004,RC02729,RC02888	ko00000,ko00001,ko00002,ko01000,ko01004	-	-	-	ACP_syn_III,ACP_syn_III_C
JNIIIPNH_00951	1118235.CAJH01000044_gene2799	2.46e-128	371	COG3642@1|root,COG3642@2|Bacteria,1N9S1@1224|Proteobacteria,1SEH4@1236|Gammaproteobacteria,1X6X2@135614|Xanthomonadales	135614|Xanthomonadales	T	Mn2 dependent serine threonine protein kinase	-	-	-	-	-	-	-	-	-	-	-	-	-
JNIIIPNH_00952	1118235.CAJH01000044_gene2800	1.44e-178	502	COG0331@1|root,COG0331@2|Bacteria,1MV6N@1224|Proteobacteria,1RNH3@1236|Gammaproteobacteria,1X367@135614|Xanthomonadales	135614|Xanthomonadales	I	malonyl CoA-acyl carrier protein transacylase	fabD	-	2.3.1.39	ko:K00645	ko00061,ko00333,ko01100,ko01130,ko01212,map00061,map00333,map01100,map01130,map01212	M00082	R01626,R11671	RC00004,RC00039,RC02727	ko00000,ko00001,ko00002,ko01000,ko01004	-	-	-	Acyl_transf_1
JNIIIPNH_00953	1385517.N800_14400	2.88e-137	392	COG1028@1|root,COG1028@2|Bacteria,1MU6X@1224|Proteobacteria,1RMBB@1236|Gammaproteobacteria,1X475@135614|Xanthomonadales	135614|Xanthomonadales	IQ	Catalyzes the first of the two reduction steps in the elongation cycle of fatty acid synthesis	fabG	-	1.1.1.100	ko:K00059	ko00061,ko00333,ko00780,ko01040,ko01100,ko01130,ko01212,map00061,map00333,map00780,map01040,map01100,map01130,map01212	M00083,M00572	R04533,R04534,R04536,R04543,R04566,R04953,R04964,R07759,R07763,R10116,R10120,R11671	RC00029,RC00117	ko00000,ko00001,ko00002,ko01000,ko01004	-	-	-	adh_short_C2
JNIIIPNH_00954	59538.XP_005977300.1	2.97e-44	145	COG0236@1|root,KOG1748@2759|Eukaryota,3AUIY@33154|Opisthokonta,3C4K8@33208|Metazoa	33208|Metazoa	CIQ	Phosphopantetheine attachment site	-	-	-	-	-	-	-	-	-	-	-	-	PP-binding
JNIIIPNH_00955	1429851.X548_03065	9.64e-289	790	COG0304@1|root,COG0304@2|Bacteria,1MU1X@1224|Proteobacteria,1RMDE@1236|Gammaproteobacteria,1X3AN@135614|Xanthomonadales	135614|Xanthomonadales	I	Catalyzes the condensation reaction of fatty acid synthesis by the addition to an acyl acceptor of two carbons from malonyl-ACP	fabF	-	2.3.1.179	ko:K09458	ko00061,ko00780,ko01100,ko01212,map00061,map00780,map01100,map01212	M00083,M00572	R04355,R04726,R04952,R04957,R04960,R04963,R04968,R07762,R10115,R10119	RC00039,RC02728,RC02729,RC02888	ko00000,ko00001,ko00002,ko01000,ko01004	-	-	-	Ketoacyl-synt_C,ketoacyl-synt
JNIIIPNH_00956	1219375.CM002139_gene2918	5.89e-240	669	COG0147@1|root,COG0147@2|Bacteria,1MVBJ@1224|Proteobacteria,1RMSE@1236|Gammaproteobacteria,1X55Q@135614|Xanthomonadales	135614|Xanthomonadales	EH	component I	pabB	-	4.1.3.27	ko:K01657	ko00400,ko00405,ko01100,ko01110,ko01130,ko01230,ko02024,ko02025,map00400,map00405,map01100,map01110,map01130,map01230,map02024,map02025	M00023	R00985,R00986	RC00010,RC02148,RC02414	ko00000,ko00001,ko00002,ko01000	-	-	-	Anth_synt_I_N,Chorismate_bind
JNIIIPNH_00957	1118235.CAJH01000044_gene2805	2.05e-184	520	COG1559@1|root,COG1559@2|Bacteria,1MUQF@1224|Proteobacteria,1RMWD@1236|Gammaproteobacteria,1X31Z@135614|Xanthomonadales	135614|Xanthomonadales	S	Functions as a peptidoglycan terminase that cleaves nascent peptidoglycan strands endolytically to terminate their elongation	mltG	-	-	ko:K07082	-	-	-	-	ko00000	-	-	-	YceG
JNIIIPNH_00958	391008.Smal_0878	2.35e-169	479	COG0470@1|root,COG0470@2|Bacteria,1MY1W@1224|Proteobacteria,1RNYA@1236|Gammaproteobacteria,1X34V@135614|Xanthomonadales	135614|Xanthomonadales	L	the delta' subunit seems to interact with the gamma subunit to transfer the beta subunit on the DNA	holB	-	2.7.7.7	ko:K02341	ko00230,ko00240,ko01100,ko03030,ko03430,ko03440,map00230,map00240,map01100,map03030,map03430,map03440	M00260	R00375,R00376,R00377,R00378	RC02795	ko00000,ko00001,ko00002,ko01000,ko03032,ko03400	-	-	-	DNA_pol3_delta2
JNIIIPNH_00959	522373.Smlt1037	7.17e-70	211	COG3215@1|root,COG3215@2|Bacteria,1RGWZ@1224|Proteobacteria,1S4YE@1236|Gammaproteobacteria,1X6W7@135614|Xanthomonadales	135614|Xanthomonadales	NU	Pilus assembly protein PilZ	pilZ	-	-	ko:K02676	-	-	-	-	ko00000,ko02035,ko02044	-	-	-	PilZ
JNIIIPNH_00961	1340493.JNIF01000003_gene1821	9.99e-59	197	COG2333@1|root,COG2333@2|Bacteria,3Y6XT@57723|Acidobacteria	57723|Acidobacteria	S	competence protein COMEC	-	-	-	-	-	-	-	-	-	-	-	-	Lactamase_B
JNIIIPNH_00962	1123269.NX02_18195	2.83e-45	162	COG2333@1|root,COG2333@2|Bacteria,1PKSW@1224|Proteobacteria,2UZER@28211|Alphaproteobacteria,2K8QV@204457|Sphingomonadales	204457|Sphingomonadales	S	competence protein COMEC	-	-	-	-	-	-	-	-	-	-	-	-	-
JNIIIPNH_00963	1123269.NX02_09365	5.89e-225	638	COG3540@1|root,COG3540@2|Bacteria,1MWAF@1224|Proteobacteria,2TS7J@28211|Alphaproteobacteria,2K1BX@204457|Sphingomonadales	204457|Sphingomonadales	P	Alkaline phosphatase	-	-	3.1.3.1	ko:K01113	ko00790,ko01100,ko02020,map00790,map01100,map02020	M00126	R04620	RC00017	ko00000,ko00001,ko00002,ko01000	-	-	-	PhoD,PhoD_N
JNIIIPNH_00964	1120705.FG95_01789	1.54e-299	872	COG1629@1|root,COG4773@1|root,COG4771@2|Bacteria,COG4773@2|Bacteria,1R4MI@1224|Proteobacteria,2UQJQ@28211|Alphaproteobacteria,2K92R@204457|Sphingomonadales	204457|Sphingomonadales	P	Outer membrane protein beta-barrel family	-	-	-	-	-	-	-	-	-	-	-	-	CarboxypepD_reg,Plug,TonB_dep_Rec
JNIIIPNH_00965	1449076.JOOE01000001_gene3000	9.27e-69	224	COG3712@1|root,COG3712@2|Bacteria,1NRMU@1224|Proteobacteria,2VEZ2@28211|Alphaproteobacteria,2KDX6@204457|Sphingomonadales	204457|Sphingomonadales	PT	FecR protein	-	-	-	ko:K07165	-	-	-	-	ko00000	-	-	-	DUF4880,FecR
JNIIIPNH_00966	627192.SLG_30050	1.2e-66	210	COG1595@1|root,COG1595@2|Bacteria,1PE16@1224|Proteobacteria,2URBZ@28211|Alphaproteobacteria,2KD1Q@204457|Sphingomonadales	204457|Sphingomonadales	K	Sigma-70, region 4	-	-	-	ko:K03088	-	-	-	-	ko00000,ko03021	-	-	-	Sigma70_r2,Sigma70_r4_2
JNIIIPNH_00967	84531.JMTZ01000002_gene821	2.22e-135	397	28HK0@1|root,2Z7V0@2|Bacteria,1MXSJ@1224|Proteobacteria,1RRAP@1236|Gammaproteobacteria,1X3X5@135614|Xanthomonadales	135614|Xanthomonadales	S	Domain of unknown function (DUF4105)	-	-	-	-	-	-	-	-	-	-	-	-	DUF4105
JNIIIPNH_00968	1118235.CAJH01000044_gene2829	2.06e-303	846	COG1075@1|root,COG1075@2|Bacteria,1NYAK@1224|Proteobacteria,1RZ8D@1236|Gammaproteobacteria,1X5M2@135614|Xanthomonadales	135614|Xanthomonadales	S	Alpha beta hydrolase	-	-	-	-	-	-	-	-	-	-	-	-	Abhydrolase_6
JNIIIPNH_00969	1442599.JAAN01000014_gene3530	2.19e-89	274	COG0345@1|root,COG0345@2|Bacteria,1R5J1@1224|Proteobacteria,1RNQK@1236|Gammaproteobacteria,1X56M@135614|Xanthomonadales	135614|Xanthomonadales	E	Catalyzes the reduction of 1-pyrroline-5-carboxylate (PCA) to L-proline	proC	-	1.5.1.2	ko:K00286	ko00330,ko01100,ko01110,ko01130,ko01230,map00330,map01100,map01110,map01130,map01230	M00015	R01248,R01251,R03291,R03293	RC00054,RC00083	ko00000,ko00001,ko00002,ko01000	-	-	-	F420_oxidored,P5CR_dimer
JNIIIPNH_00970	1118235.CAJH01000045_gene2836	4.65e-233	643	COG2805@1|root,COG2805@2|Bacteria,1MU3J@1224|Proteobacteria,1RN8G@1236|Gammaproteobacteria,1X3Y4@135614|Xanthomonadales	135614|Xanthomonadales	NU	twitching motility protein	pilT	-	-	ko:K02669	-	-	-	-	ko00000,ko02035,ko02044	3.A.15.2	-	-	T2SSE
JNIIIPNH_00971	743721.Psesu_2062	4.68e-260	714	COG5008@1|root,COG5008@2|Bacteria,1QTTX@1224|Proteobacteria,1RN0B@1236|Gammaproteobacteria,1X4F6@135614|Xanthomonadales	135614|Xanthomonadales	NU	twitching motility protein	pilU	-	-	ko:K02670	-	-	-	-	ko00000,ko02035,ko02044	3.A.15.2	-	-	T2SSE
JNIIIPNH_00972	883080.HMPREF9697_01993	1.45e-17	84	29V5H@1|root,30GJ5@2|Bacteria,1PHC8@1224|Proteobacteria,2TUP3@28211|Alphaproteobacteria,3JWIE@41294|Bradyrhizobiaceae	28211|Alphaproteobacteria	-	-	-	-	-	-	-	-	-	-	-	-	-	-	DUF3617
JNIIIPNH_00973	1442599.JAAN01000042_gene3086	3e-218	684	COG1361@1|root,COG2885@1|root,COG1361@2|Bacteria,COG2885@2|Bacteria,1NVQ0@1224|Proteobacteria,1S7EV@1236|Gammaproteobacteria,1X726@135614|Xanthomonadales	135614|Xanthomonadales	M	Domain of unknown function DUF11	-	-	-	-	-	-	-	-	-	-	-	-	DUF11,OmpA
JNIIIPNH_00974	1442599.JAAN01000042_gene3085	0	1718	COG2067@1|root,COG2067@2|Bacteria,1MY5K@1224|Proteobacteria,1T2HU@1236|Gammaproteobacteria,1X39Q@135614|Xanthomonadales	135614|Xanthomonadales	I	long-chain fatty acid transport protein	-	-	-	-	-	-	-	-	-	-	-	-	-
JNIIIPNH_00975	454957.IA64_05930	3.05e-104	303	COG2818@1|root,COG2818@2|Bacteria,1R9X5@1224|Proteobacteria,1SPFG@1236|Gammaproteobacteria,1X5R8@135614|Xanthomonadales	135614|Xanthomonadales	L	glycosylase	tag	-	3.2.2.20	ko:K01246	ko03410,map03410	-	-	-	ko00000,ko00001,ko01000,ko03400	-	-	-	Adenine_glyco
JNIIIPNH_00976	1429851.X548_03305	1.64e-100	295	COG1678@1|root,COG1678@2|Bacteria,1RCXM@1224|Proteobacteria,1S3YV@1236|Gammaproteobacteria,1X41Z@135614|Xanthomonadales	135614|Xanthomonadales	K	Belongs to the UPF0301 (AlgH) family	algH	-	-	ko:K07735	-	-	-	-	ko00000,ko03000	-	-	-	DUF179
JNIIIPNH_00977	1118235.CAJH01000045_gene2845	2.74e-76	231	COG0816@1|root,COG0816@2|Bacteria,1RDHZ@1224|Proteobacteria,1S96Q@1236|Gammaproteobacteria,1X6P1@135614|Xanthomonadales	135614|Xanthomonadales	L	Could be a nuclease involved in processing of the 5'-end of pre-16S rRNA	-	GO:0000966,GO:0000967,GO:0005575,GO:0005622,GO:0005623,GO:0005737,GO:0005829,GO:0006139,GO:0006364,GO:0006396,GO:0006725,GO:0006807,GO:0008150,GO:0008152,GO:0009987,GO:0010467,GO:0016070,GO:0016072,GO:0022613,GO:0034470,GO:0034471,GO:0034641,GO:0034660,GO:0042254,GO:0043170,GO:0044085,GO:0044237,GO:0044238,GO:0044424,GO:0044444,GO:0044464,GO:0046483,GO:0071704,GO:0071840,GO:0090304,GO:1901360	-	ko:K07447	-	-	-	-	ko00000,ko01000	-	-	-	RuvX
JNIIIPNH_00978	1118235.CAJH01000045_gene2846	2.41e-209	580	COG0540@1|root,COG0540@2|Bacteria,1MWAB@1224|Proteobacteria,1RPSV@1236|Gammaproteobacteria,1X3TW@135614|Xanthomonadales	135614|Xanthomonadales	F	Belongs to the ATCase OTCase family	pyrB	GO:0003674,GO:0003824,GO:0004070,GO:0005575,GO:0005622,GO:0005623,GO:0005737,GO:0006139,GO:0006220,GO:0006221,GO:0006725,GO:0006753,GO:0006793,GO:0006796,GO:0006807,GO:0008150,GO:0008152,GO:0009058,GO:0009117,GO:0009165,GO:0009218,GO:0009220,GO:0009259,GO:0009260,GO:0009987,GO:0016740,GO:0016741,GO:0016743,GO:0018130,GO:0019438,GO:0019637,GO:0019693,GO:0034641,GO:0034654,GO:0044237,GO:0044238,GO:…	2.1.3.2	ko:K00609	ko00240,ko00250,ko01100,map00240,map00250,map01100	M00051	R01397	RC00064,RC02850	ko00000,ko00001,ko00002,ko01000	-	-	-	OTCace,OTCace_N
JNIIIPNH_00979	1429851.X548_03325	9.14e-129	372	COG4099@1|root,COG4099@2|Bacteria,1RHBS@1224|Proteobacteria,1T15X@1236|Gammaproteobacteria,1XD38@135614|Xanthomonadales	135614|Xanthomonadales	S	Esterase PHB depolymerase	-	-	-	-	-	-	-	-	-	-	-	-	Peptidase_S9
JNIIIPNH_00980	1429851.X548_03330	1.23e-34	120	2AS7B@1|root,31HKB@2|Bacteria,1QFB0@1224|Proteobacteria,1T8TA@1236|Gammaproteobacteria,1XB7E@135614|Xanthomonadales	135614|Xanthomonadales	-	-	-	-	-	-	-	-	-	-	-	-	-	-	-
JNIIIPNH_00981	522373.Smlt1103	1.48e-279	769	COG2239@1|root,COG2239@2|Bacteria,1MW24@1224|Proteobacteria,1RNE4@1236|Gammaproteobacteria,1X4NW@135614|Xanthomonadales	135614|Xanthomonadales	P	Acts as a magnesium transporter	mgtE	-	-	ko:K06213	-	-	-	-	ko00000,ko02000	1.A.26.1	-	-	CBS,MgtE,MgtE_N
JNIIIPNH_00982	1131451.O1K_00815	5.64e-297	824	COG1080@1|root,COG1080@2|Bacteria,1MUT8@1224|Proteobacteria,1RN6R@1236|Gammaproteobacteria,1X33X@135614|Xanthomonadales	135614|Xanthomonadales	G	General (non sugar-specific) component of the phosphoenolpyruvate-dependent sugar phosphotransferase system (sugar PTS). This major carbohydrate active-transport system catalyzes the phosphorylation of incoming sugar substrates concomitantly with their translocation across the cell membrane. Enzyme I transfers the phosphoryl group from phosphoenolpyruvate (PEP) to the phosphoryl carrier protein (…	ptsI	-	2.7.3.9	ko:K08483	ko02060,map02060	-	-	-	ko00000,ko00001,ko01000,ko02000	8.A.7	-	-	PEP-utilisers_N,PEP-utilizers,PEP-utilizers_C
JNIIIPNH_00983	1205753.A989_06363	1.14e-44	145	COG1925@1|root,COG1925@2|Bacteria,1N6RM@1224|Proteobacteria,1SCXX@1236|Gammaproteobacteria,1X7PU@135614|Xanthomonadales	135614|Xanthomonadales	G	phosphocarrier protein HPr	ptsH	-	-	ko:K11189	-	-	-	-	ko00000,ko02000	4.A.2.1	-	-	PTS-HPr
JNIIIPNH_00984	522373.Smlt1106	1.48e-75	227	COG2893@1|root,COG2893@2|Bacteria,1NEI7@1224|Proteobacteria,1T14J@1236|Gammaproteobacteria,1X6E2@135614|Xanthomonadales	135614|Xanthomonadales	G	PTS system fructose IIA component family protein	-	-	2.7.1.194	ko:K02821	ko00053,ko01100,ko01120,ko02060,map00053,map01100,map01120,map02060	M00283,M00550	R07671	RC00017,RC03206	ko00000,ko00001,ko00002,ko01000,ko02000	4.A.7.1	-	-	EIIA-man
JNIIIPNH_00985	1118235.CAJH01000045_gene2853	4.86e-164	464	COG1660@1|root,COG1660@2|Bacteria,1MVX6@1224|Proteobacteria,1RNJX@1236|Gammaproteobacteria,1X3TG@135614|Xanthomonadales	135614|Xanthomonadales	S	Displays ATPase and GTPase activities	-	-	-	ko:K06958	-	-	-	-	ko00000,ko03019	-	-	-	ATP_bind_2
JNIIIPNH_00986	1118235.CAJH01000045_gene2854	2.3e-207	575	COG1493@1|root,COG1493@2|Bacteria,1NNN5@1224|Proteobacteria,1S2K0@1236|Gammaproteobacteria,1X321@135614|Xanthomonadales	135614|Xanthomonadales	F	Catalyzes the ATP- as well as the pyrophosphate- dependent phosphorylation of a specific serine residue in HPr, a phosphocarrier protein of the phosphoenolpyruvate-dependent sugar phosphotransferase system (PTS). HprK P also catalyzes the pyrophosphate-producing, inorganic phosphate-dependent dephosphorylation (phosphorolysis) of seryl-phosphorylated HPr (P- Ser-HPr)	hprK	GO:0005575,GO:0005622,GO:0005623,GO:0005737,GO:0005829,GO:0044424,GO:0044444,GO:0044464	-	ko:K06023	-	-	-	-	ko00000,ko01000	-	-	-	Hpr_kinase_C,Hpr_kinase_N
JNIIIPNH_00987	522373.Smlt1110	2.95e-64	200	COG1762@1|root,COG1762@2|Bacteria,1RD0E@1224|Proteobacteria,1SRGW@1236|Gammaproteobacteria,1X7I2@135614|Xanthomonadales	135614|Xanthomonadales	G	nitrogen regulatory IIA protein	ptsN	-	-	ko:K02806	ko02060,map02060	-	-	-	ko00000,ko00001,ko01000,ko02000	-	-	-	PTS_EIIA_2
JNIIIPNH_00988	1429851.X548_03370	4.91e-53	168	COG1544@1|root,COG1544@2|Bacteria,1MZHW@1224|Proteobacteria,1S8U1@1236|Gammaproteobacteria,1X7QA@135614|Xanthomonadales	135614|Xanthomonadales	J	modulation protein	raiA	-	-	ko:K05808	-	-	-	-	ko00000,ko03009	-	-	-	Ribosomal_S30AE
JNIIIPNH_00989	391008.Smal_0954	1.79e-239	670	COG1508@1|root,COG1508@2|Bacteria,1MW4V@1224|Proteobacteria,1RMY0@1236|Gammaproteobacteria,1X3TH@135614|Xanthomonadales	135614|Xanthomonadales	K	Sigma factors are initiation factors that promote the attachment of RNA polymerase to specific initiation sites and are then released	rpoN	-	-	ko:K03092	ko02020,ko05111,map02020,map05111	-	-	-	ko00000,ko00001,ko03021	-	-	-	Sigma54_AID,Sigma54_CBD,Sigma54_DBD
JNIIIPNH_00990	935567.JAES01000001_gene2183	1.4e-149	423	COG1137@1|root,COG1137@2|Bacteria,1MU8M@1224|Proteobacteria,1RPW1@1236|Gammaproteobacteria,1X31A@135614|Xanthomonadales	135614|Xanthomonadales	S	abc transporter atp-binding protein	lptB	-	-	ko:K06861	ko02010,map02010	M00320	-	-	ko00000,ko00001,ko00002,ko01000,ko02000	1.B.42.1	-	-	ABC_tran,BCA_ABC_TP_C
JNIIIPNH_00991	863365.XHC_3070	1.04e-71	221	COG1934@1|root,COG1934@2|Bacteria,1PBZN@1224|Proteobacteria,1SX0W@1236|Gammaproteobacteria,1X7A6@135614|Xanthomonadales	135614|Xanthomonadales	S	Involved in the assembly of lipopolysaccharide (LPS). Required for the translocation of LPS from the inner membrane to the outer membrane. May form a bridge between the inner membrane and the outer membrane, via interactions with LptC and LptD, thereby facilitating LPS transfer across the periplasm	lptA	-	-	ko:K09774	-	-	-	-	ko00000,ko02000	1.B.42.1	-	-	OstA
JNIIIPNH_00992	1205753.A989_06408	8.45e-90	268	COG3117@1|root,COG3117@2|Bacteria,1NGCC@1224|Proteobacteria,1SGDP@1236|Gammaproteobacteria,1X75G@135614|Xanthomonadales	135614|Xanthomonadales	S	Involved in the assembly of lipopolysaccharide (LPS). Required for the translocation of LPS from the inner membrane to the outer membrane. Facilitates the transfer of LPS from the inner membrane to the periplasmic protein LptA. Could be a docking site for LptA	lptC	-	-	ko:K11719	-	-	-	-	ko00000,ko02000	1.B.42.1	-	-	LptC
JNIIIPNH_00993	522373.Smlt1116	1.15e-104	305	COG1778@1|root,COG1778@2|Bacteria,1RH85@1224|Proteobacteria,1S6D0@1236|Gammaproteobacteria,1X6HQ@135614|Xanthomonadales	135614|Xanthomonadales	S	Involved in the biosynthesis of lipopolysaccharides (LPSs). Catalyzes the hydrolysis of 3-deoxy-D-manno-octulosonate 8-phosphate (KDO 8-P) to 3-deoxy-D-manno-octulosonate (KDO) and inorganic phosphate	kdsC	-	3.1.3.45	ko:K03270	ko00540,ko01100,map00540,map01100	M00063	R03350	RC00017	ko00000,ko00001,ko00002,ko01000,ko01005	-	-	-	Hydrolase_3
JNIIIPNH_00994	454957.IA64_05700	1.19e-190	535	COG0517@1|root,COG0794@1|root,COG0517@2|Bacteria,COG0794@2|Bacteria,1MUXD@1224|Proteobacteria,1RMT9@1236|Gammaproteobacteria,1X3K3@135614|Xanthomonadales	135614|Xanthomonadales	M	Arabinose 5-phosphate isomerase	kdsD	-	5.3.1.13	ko:K06041	ko00540,ko01100,map00540,map01100	M00063	R01530	RC00541	ko00000,ko00001,ko00002,ko01000,ko01005	-	-	-	CBS,SIS
JNIIIPNH_00995	522373.Smlt1118	3.74e-44	143	COG5007@1|root,COG5007@2|Bacteria,1R3MK@1224|Proteobacteria,1SE4M@1236|Gammaproteobacteria,1X7EE@135614|Xanthomonadales	135614|Xanthomonadales	K	Belongs to the BolA IbaG family	SN15_13775	-	-	-	-	-	-	-	-	-	-	-	BolA
JNIIIPNH_00996	1118235.CAJH01000045_gene2864	4.2e-271	746	COG0766@1|root,COG0766@2|Bacteria,1MUH7@1224|Proteobacteria,1RN91@1236|Gammaproteobacteria,1X48Z@135614|Xanthomonadales	135614|Xanthomonadales	M	Cell wall formation. Adds enolpyruvyl to UDP-N- acetylglucosamine	murA	-	2.5.1.7	ko:K00790	ko00520,ko00550,ko01100,map00520,map00550,map01100	-	R00660	RC00350	ko00000,ko00001,ko01000,ko01011	-	-	-	EPSP_synthase
JNIIIPNH_00997	391008.Smal_0962	6.2e-46	150	2A0BM@1|root,30NF4@2|Bacteria,1QB9G@1224|Proteobacteria,1T6TW@1236|Gammaproteobacteria,1X856@135614|Xanthomonadales	135614|Xanthomonadales	-	-	-	-	-	-	-	-	-	-	-	-	-	-	-
JNIIIPNH_00998	1429851.X548_14510	1.16e-189	529	COG4105@1|root,COG4105@2|Bacteria,1MVS5@1224|Proteobacteria,1RSE6@1236|Gammaproteobacteria,1X347@135614|Xanthomonadales	135614|Xanthomonadales	M	Part of the outer membrane protein assembly complex, which is involved in assembly and insertion of beta-barrel proteins into the outer membrane	bamD	-	-	ko:K05807	-	-	-	-	ko00000,ko02000	1.B.33.1	-	-	YfiO
JNIIIPNH_00999	522373.Smlt3747	9.44e-190	532	COG0564@1|root,COG0564@2|Bacteria,1MUBN@1224|Proteobacteria,1RN7F@1236|Gammaproteobacteria,1X3AV@135614|Xanthomonadales	135614|Xanthomonadales	J	Responsible for synthesis of pseudouridine from uracil	rluD	GO:0000154,GO:0000455,GO:0001522,GO:0003674,GO:0003824,GO:0005575,GO:0005622,GO:0005623,GO:0005737,GO:0005829,GO:0006139,GO:0006364,GO:0006396,GO:0006725,GO:0006807,GO:0008150,GO:0008152,GO:0009451,GO:0009982,GO:0009987,GO:0010467,GO:0016070,GO:0016072,GO:0016853,GO:0016866,GO:0022613,GO:0031118,GO:0034470,GO:0034641,GO:0034660,GO:0042254,GO:0043170,GO:0043412,GO:0044085,GO:0044237,GO:0044238,GO:…	5.4.99.23	ko:K06180	-	-	-	-	ko00000,ko01000,ko03009	-	-	-	PseudoU_synth_2,S4
JNIIIPNH_01000	1118235.CAJH01000022_gene1478	5.35e-120	350	COG1496@1|root,COG1496@2|Bacteria,1MW2H@1224|Proteobacteria,1RNV4@1236|Gammaproteobacteria,1X34B@135614|Xanthomonadales	135614|Xanthomonadales	S	Belongs to the multicopper oxidase YfiH RL5 family	-	-	-	ko:K05810	-	-	-	-	ko00000,ko01000	-	-	-	Cu-oxidase_4
JNIIIPNH_01001	391008.Smal_3157	2.6e-66	208	COG1748@1|root,COG1748@2|Bacteria,1PSWX@1224|Proteobacteria,1SXTG@1236|Gammaproteobacteria,1X7PD@135614|Xanthomonadales	135614|Xanthomonadales	E	Domain of unknown function (DUF4166)	-	-	-	-	-	-	-	-	-	-	-	-	DUF4166
JNIIIPNH_01002	522373.Smlt3744	2.13e-63	197	COG3011@1|root,COG3011@2|Bacteria,1N0YV@1224|Proteobacteria,1S7AJ@1236|Gammaproteobacteria,1XC1D@135614|Xanthomonadales	135614|Xanthomonadales	S	Protein of unknown function, DUF393	-	-	-	-	-	-	-	-	-	-	-	-	DUF393
JNIIIPNH_01003	935567.JAES01000006_gene343	2.78e-262	726	COG0380@1|root,COG0380@2|Bacteria,1MUIY@1224|Proteobacteria,1RNG7@1236|Gammaproteobacteria,1X4MB@135614|Xanthomonadales	135614|Xanthomonadales	G	Probably involved in the osmoprotection via the biosynthesis of trehalose. Catalyzes the transfer of glucose from UDP-glucose (UDP-Glc) to D-glucose 6-phosphate (Glc-6-P) to form trehalose-6-phosphate. Acts with retention of the anomeric configuration of the UDP-sugar donor	otsA	-	2.4.1.15,2.4.1.347	ko:K00697	ko00500,ko01100,map00500,map01100	-	R02737	RC00005,RC00049,RC02748	ko00000,ko00001,ko01000,ko01003	-	GT20	-	Glyco_transf_20
JNIIIPNH_01004	1205753.A989_03045	0	1033	COG3387@1|root,COG3387@2|Bacteria,1MV08@1224|Proteobacteria,1RS4U@1236|Gammaproteobacteria,1X3IC@135614|Xanthomonadales	135614|Xanthomonadales	G	Glucoamylase and related glycosyl hydrolases	-	-	-	-	-	-	-	-	-	-	-	-	Glyco_hydro_15
JNIIIPNH_01005	935567.JAES01000006_gene341	9.92e-98	293	COG1877@1|root,COG1877@2|Bacteria,1RGY2@1224|Proteobacteria,1RNIQ@1236|Gammaproteobacteria,1X4WS@135614|Xanthomonadales	135614|Xanthomonadales	G	Removes the phosphate from trehalose 6-phosphate to produce free trehalose	otsB	-	3.1.3.12	ko:K01087	ko00500,ko01100,map00500,map01100	-	R02778	RC00017	ko00000,ko00001,ko01000	-	-	-	Trehalose_PPase
JNIIIPNH_01006	391008.Smal_3152	0	1324	COG1629@1|root,COG4771@2|Bacteria,1MUNK@1224|Proteobacteria,1RN9S@1236|Gammaproteobacteria,1X4FQ@135614|Xanthomonadales	135614|Xanthomonadales	P	Outer membrane receptor	-	-	-	ko:K02014	-	-	-	-	ko00000,ko02000	1.B.14	-	-	Plug,TonB_dep_Rec
JNIIIPNH_01007	1118235.CAJH01000080_gene3725	1.69e-74	226	COG2913@1|root,COG2913@2|Bacteria,1RJS2@1224|Proteobacteria,1S61P@1236|Gammaproteobacteria,1X6WM@135614|Xanthomonadales	135614|Xanthomonadales	J	Protein of unknown function (DUF3574)	-	-	-	-	-	-	-	-	-	-	-	-	DUF3574
JNIIIPNH_01008	316273.XCV3330	0	873	COG0659@1|root,COG0659@2|Bacteria,1MXA7@1224|Proteobacteria,1RQYD@1236|Gammaproteobacteria,1X46G@135614|Xanthomonadales	135614|Xanthomonadales	P	secondary active sulfate transmembrane transporter activity	-	-	-	ko:K06901	-	-	-	-	ko00000,ko02000	2.A.1.40	-	-	-
JNIIIPNH_01009	522373.Smlt2939	1.19e-35	135	COG0810@1|root,COG0810@2|Bacteria,1PFM3@1224|Proteobacteria,1SWJ2@1236|Gammaproteobacteria,1X8UH@135614|Xanthomonadales	135614|Xanthomonadales	M	TonB C terminal	-	-	-	ko:K03832	-	-	-	-	ko00000,ko02000	2.C.1.1	-	-	TonB_2,TonB_C
JNIIIPNH_01010	743721.Psesu_0928	6.86e-73	230	COG3219@1|root,COG3219@2|Bacteria,1R8C9@1224|Proteobacteria,1S23S@1236|Gammaproteobacteria,1X658@135614|Xanthomonadales	135614|Xanthomonadales	S	Putative DNA-binding domain	-	-	-	ko:K09929	-	-	-	-	ko00000	-	-	-	DUF2063
JNIIIPNH_01011	743721.Psesu_0929	1.79e-143	412	COG3220@1|root,COG3220@2|Bacteria,1MURE@1224|Proteobacteria,1RQ9H@1236|Gammaproteobacteria,1X35S@135614|Xanthomonadales	135614|Xanthomonadales	S	Belongs to the UPF0276 family	-	-	-	ko:K09930	-	-	-	-	ko00000	-	-	-	DUF692
JNIIIPNH_01013	1442599.JAAN01000012_gene105	4.05e-203	571	COG1858@1|root,COG1858@2|Bacteria,1MV70@1224|Proteobacteria,1RPPQ@1236|Gammaproteobacteria,1X6YH@135614|Xanthomonadales	135614|Xanthomonadales	P	Di-haem cytochrome c peroxidase	-	-	1.11.1.5	ko:K00428	-	-	-	-	ko00000,ko01000	-	-	-	CCP_MauG,Cytochrom_C
JNIIIPNH_01015	1442599.JAAN01000012_gene113	0	1137	COG1629@1|root,COG1629@2|Bacteria,1QV18@1224|Proteobacteria,1T2Q3@1236|Gammaproteobacteria	1236|Gammaproteobacteria	P	receptor	-	-	-	-	-	-	-	-	-	-	-	-	Plug,STN,TonB_dep_Rec
JNIIIPNH_01016	1442599.JAAN01000012_gene107	1.1e-103	313	COG3712@1|root,COG3712@2|Bacteria,1N28G@1224|Proteobacteria,1RR9M@1236|Gammaproteobacteria,1X6PB@135614|Xanthomonadales	135614|Xanthomonadales	PT	Domain of unknown function (DUF4880)	fecR	-	-	ko:K07165	-	-	-	-	ko00000	-	-	-	DUF4880,FecR
JNIIIPNH_01017	1442599.JAAN01000012_gene108	1.19e-79	240	COG1595@1|root,COG1595@2|Bacteria,1RHRW@1224|Proteobacteria,1SYGZ@1236|Gammaproteobacteria,1XCW7@135614|Xanthomonadales	135614|Xanthomonadales	K	ECF sigma factor	-	-	-	-	-	-	-	-	-	-	-	-	Sigma70_r2,Sigma70_r4_2
JNIIIPNH_01018	522373.Smlt3732	0	1509	COG0542@1|root,COG0542@2|Bacteria,1MURH@1224|Proteobacteria,1RN55@1236|Gammaproteobacteria,1X499@135614|Xanthomonadales	135614|Xanthomonadales	O	Part of a stress-induced multi-chaperone system, it is involved in the recovery of the cell from heat-induced damage, in cooperation with DnaK, DnaJ and GrpE	clpB	-	-	ko:K03695	ko04213,map04213	-	-	-	ko00000,ko00001,ko03110	-	-	-	AAA,AAA_2,ClpB_D2-small,Clp_N
JNIIIPNH_01019	1118235.CAJH01000066_gene3573	1e-284	781	COG2873@1|root,COG2873@2|Bacteria,1NQME@1224|Proteobacteria,1T1GA@1236|Gammaproteobacteria,1X3FT@135614|Xanthomonadales	135614|Xanthomonadales	E	O-acetylhomoserine	-	-	2.5.1.49	ko:K01740	ko00270,ko01100,map00270,map01100	-	R01287,R04859	RC00020,RC02821,RC02848	ko00000,ko00001,ko01000	-	-	-	Cys_Met_Meta_PP
JNIIIPNH_01020	398578.Daci_2199	8.55e-103	303	COG2910@1|root,COG2910@2|Bacteria,1MV9B@1224|Proteobacteria,2VQXF@28216|Betaproteobacteria,4ADJW@80864|Comamonadaceae	28216|Betaproteobacteria	S	NAD-dependent epimerase dehydratase	-	-	-	ko:K07118	-	-	-	-	ko00000	-	-	-	NAD_binding_10
JNIIIPNH_01021	398578.Daci_2198	4.41e-106	318	COG0583@1|root,COG0583@2|Bacteria,1PJYV@1224|Proteobacteria,2VKXY@28216|Betaproteobacteria,4ADAP@80864|Comamonadaceae	28216|Betaproteobacteria	K	LysR substrate binding domain	-	-	-	-	-	-	-	-	-	-	-	-	HTH_1,LysR_substrate
JNIIIPNH_01022	522373.Smlt3726	0	929	COG1226@1|root,COG4651@1|root,COG1226@2|Bacteria,COG4651@2|Bacteria,1MV34@1224|Proteobacteria,1RMM7@1236|Gammaproteobacteria,1X34G@135614|Xanthomonadales	135614|Xanthomonadales	P	Belongs to the monovalent cation proton antiporter 2 (CPA2) transporter (TC 2.A.37) family	kefB2	-	-	ko:K03455	-	-	-	-	ko00000	2.A.37	-	-	Na_H_Exchanger,TrkA_N
JNIIIPNH_01023	1118235.CAJH01000066_gene3576	0	1137	COG1629@1|root,COG4771@2|Bacteria,1MUNK@1224|Proteobacteria,1RN9S@1236|Gammaproteobacteria,1X4FQ@135614|Xanthomonadales	135614|Xanthomonadales	P	Outer membrane receptor	-	-	-	ko:K02014	-	-	-	-	ko00000,ko02000	1.B.14	-	-	Plug,TonB_dep_Rec
JNIIIPNH_01024	522373.Smlt3724	0	1016	COG0488@1|root,COG0488@2|Bacteria,1MU37@1224|Proteobacteria,1RPES@1236|Gammaproteobacteria,1X2X8@135614|Xanthomonadales	135614|Xanthomonadales	S	abc transporter atp-binding protein	yheS	-	-	ko:K06158	-	-	-	-	ko00000,ko03012	-	-	-	ABC_tran,ABC_tran_CTD,ABC_tran_Xtn
JNIIIPNH_01025	391008.Smal_3137	3.7e-167	471	COG0583@1|root,COG0583@2|Bacteria,1MWY0@1224|Proteobacteria,1RNPR@1236|Gammaproteobacteria,1XCR8@135614|Xanthomonadales	135614|Xanthomonadales	K	transcriptional regulator	-	-	-	ko:K17850	ko01501,map01501	M00628	-	-	ko00000,ko00001,ko00002,ko03000	-	-	-	HTH_1,LysR_substrate
JNIIIPNH_01026	935567.JAES01000021_gene2657	3.38e-124	363	COG2367@1|root,COG2367@2|Bacteria,1NMW4@1224|Proteobacteria,1RWGW@1236|Gammaproteobacteria,1X55V@135614|Xanthomonadales	135614|Xanthomonadales	V	Beta-lactamase	-	-	3.5.2.6	ko:K17836	ko00311,ko01130,ko01501,map00311,map01130,map01501	M00627,M00628	R06363	RC01499	ko00000,ko00001,ko00002,ko01000,ko01504	-	-	-	Beta-lactamase2
JNIIIPNH_01027	391008.Smal_3135	3e-219	613	COG0475@1|root,COG0475@2|Bacteria,1RA3J@1224|Proteobacteria,1RWKQ@1236|Gammaproteobacteria,1X47M@135614|Xanthomonadales	135614|Xanthomonadales	P	Na h exchange protein	-	-	-	-	-	-	-	-	-	-	-	-	Na_H_Exchanger
JNIIIPNH_01028	1442599.JAAN01000012_gene125	5.72e-287	826	COG0457@1|root,COG0515@1|root,COG0457@2|Bacteria,COG0515@2|Bacteria,1MVEU@1224|Proteobacteria,1S0IU@1236|Gammaproteobacteria,1X52Q@135614|Xanthomonadales	135614|Xanthomonadales	KLT	Protein tyrosine kinase	-	-	2.7.11.1	ko:K12132	-	-	-	-	ko00000,ko01000,ko01001	-	-	-	Pkinase,TPR_10,TPR_12
JNIIIPNH_01029	935567.JAES01000021_gene2659	8.76e-100	295	28IPG@1|root,2Z8PF@2|Bacteria,1P8KM@1224|Proteobacteria,1SPST@1236|Gammaproteobacteria,1XCPP@135614|Xanthomonadales	135614|Xanthomonadales	-	-	-	-	-	-	-	-	-	-	-	-	-	-	-
JNIIIPNH_01030	1118235.CAJH01000066_gene3583	8.21e-94	288	2DKZK@1|root,310GY@2|Bacteria,1NQ6H@1224|Proteobacteria,1SXM2@1236|Gammaproteobacteria,1X755@135614|Xanthomonadales	135614|Xanthomonadales	S	Protein of unknown function (DUF3011)	-	-	-	-	-	-	-	-	-	-	-	-	DUF3011
JNIIIPNH_01031	522373.Smlt3718	0	1093	COG0173@1|root,COG0173@2|Bacteria,1MUXB@1224|Proteobacteria,1RNMI@1236|Gammaproteobacteria,1X38N@135614|Xanthomonadales	135614|Xanthomonadales	J	Catalyzes the attachment of L-aspartate to tRNA(Asp) in a two-step reaction L-aspartate is first activated by ATP to form Asp-AMP and then transferred to the acceptor end of tRNA(Asp)	aspS	-	6.1.1.12	ko:K01876	ko00970,map00970	M00359,M00360	R05577	RC00055,RC00523	ko00000,ko00001,ko00002,ko01000,ko01007,ko03016,ko03029	-	-	-	GAD,tRNA-synt_2,tRNA_anti-codon
JNIIIPNH_01032	935567.JAES01000021_gene2663	1.95e-82	248	COG0454@1|root,COG0456@2|Bacteria,1RDH4@1224|Proteobacteria,1SCMT@1236|Gammaproteobacteria,1X66P@135614|Xanthomonadales	135614|Xanthomonadales	K	acetyltransferase	-	-	2.3.1.57	ko:K22441	-	-	-	-	ko00000,ko01000	-	-	-	Acetyltransf_1,Acetyltransf_10
JNIIIPNH_01033	1442599.JAAN01000046_gene2751	1.85e-74	240	COG3712@1|root,COG3712@2|Bacteria,1MZCK@1224|Proteobacteria,1SYRC@1236|Gammaproteobacteria,1XCSV@135614|Xanthomonadales	135614|Xanthomonadales	PT	Domain of unknown function (DUF4880)	-	-	-	ko:K07165	-	-	-	-	ko00000	-	-	-	DUF4880,FecR
JNIIIPNH_01034	84531.JMTZ01000133_gene2587	3.18e-58	187	COG1595@1|root,COG1595@2|Bacteria,1N6SV@1224|Proteobacteria,1S570@1236|Gammaproteobacteria,1X6UZ@135614|Xanthomonadales	135614|Xanthomonadales	K	Belongs to the sigma-70 factor family. ECF subfamily	-	-	-	ko:K03088	-	-	-	-	ko00000,ko03021	-	-	-	Sigma70_r2,Sigma70_r4_2
JNIIIPNH_01035	84531.JMTZ01000133_gene2588	0	1474	COG1629@1|root,COG1629@2|Bacteria,1QU0Y@1224|Proteobacteria,1T1KC@1236|Gammaproteobacteria,1X4MY@135614|Xanthomonadales	135614|Xanthomonadales	P	Outer membrane receptor	-	-	-	-	-	-	-	-	-	-	-	-	Plug,TonB_dep_Rec
JNIIIPNH_01036	1118235.CAJH01000066_gene3586	2.66e-102	302	COG1075@1|root,COG1075@2|Bacteria,1N2W0@1224|Proteobacteria,1SAMR@1236|Gammaproteobacteria,1X6RA@135614|Xanthomonadales	135614|Xanthomonadales	S	acetyltransferases and hydrolases with the alpha beta hydrolase fold	-	-	-	-	-	-	-	-	-	-	-	-	Abhydrolase_6,Abhydrolase_8
JNIIIPNH_01037	1442599.JAAN01000012_gene136	6.29e-145	412	COG0217@1|root,COG0217@2|Bacteria,1MW3X@1224|Proteobacteria,1RP5N@1236|Gammaproteobacteria,1X40G@135614|Xanthomonadales	135614|Xanthomonadales	K	transcriptional regulatory protein	-	GO:0005575,GO:0005622,GO:0005623,GO:0005737,GO:0005829,GO:0044424,GO:0044444,GO:0044464	-	-	-	-	-	-	-	-	-	-	Transcrip_reg
JNIIIPNH_01038	1118235.CAJH01000066_gene3588	5.1e-95	280	COG0817@1|root,COG0817@2|Bacteria,1MUJI@1224|Proteobacteria,1RQPJ@1236|Gammaproteobacteria,1X685@135614|Xanthomonadales	135614|Xanthomonadales	L	Nuclease that resolves Holliday junction intermediates in genetic recombination. Cleaves the cruciform structure in supercoiled DNA by nicking to strands with the same polarity at sites symmetrically opposed at the junction in the homologous arms and leaves a 5'-terminal phosphate and a 3'-terminal hydroxyl group	ruvC	GO:0000725,GO:0003674,GO:0003824,GO:0004518,GO:0004519,GO:0004520,GO:0004536,GO:0005575,GO:0005622,GO:0005623,GO:0006139,GO:0006259,GO:0006260,GO:0006261,GO:0006281,GO:0006310,GO:0006725,GO:0006807,GO:0006950,GO:0006974,GO:0008150,GO:0008152,GO:0008821,GO:0009058,GO:0009059,GO:0009987,GO:0016787,GO:0016788,GO:0016889,GO:0016894,GO:0031297,GO:0032991,GO:0033554,GO:0034641,GO:0034645,GO:0043170,GO:…	3.1.22.4	ko:K01159	ko03440,map03440	-	-	-	ko00000,ko00001,ko01000,ko03400	-	-	-	RuvC
JNIIIPNH_01039	1118235.CAJH01000066_gene3589	2.12e-113	328	COG0632@1|root,COG0632@2|Bacteria,1MWJR@1224|Proteobacteria,1RMET@1236|Gammaproteobacteria,1X373@135614|Xanthomonadales	135614|Xanthomonadales	L	The RuvA-RuvB complex in the presence of ATP renatures cruciform structure in supercoiled DNA with palindromic sequence, indicating that it may promote strand exchange reactions in homologous recombination. RuvAB is a helicase that mediates the Holliday junction migration by localized denaturation and reannealing. RuvA stimulates, in the presence of DNA, the weak ATPase activity of RuvB	ruvA	-	3.6.4.12	ko:K03550	ko03440,map03440	-	-	-	ko00000,ko00001,ko01000,ko03400	-	-	-	HHH_5,RuvA_C,RuvA_N
JNIIIPNH_01040	1429851.X548_14335	0	1120	COG3158@1|root,COG3158@2|Bacteria,1MUVH@1224|Proteobacteria,1RPM6@1236|Gammaproteobacteria,1X3P7@135614|Xanthomonadales	135614|Xanthomonadales	P	Transport of potassium into the cell	kup	GO:0003674,GO:0005215,GO:0005575,GO:0006810,GO:0006811,GO:0006812,GO:0006813,GO:0008150,GO:0008324,GO:0009987,GO:0015075,GO:0015077,GO:0015079,GO:0015318,GO:0015672,GO:0016020,GO:0022857,GO:0022890,GO:0030001,GO:0034220,GO:0046873,GO:0051179,GO:0051234,GO:0055085,GO:0071804,GO:0071805,GO:0098655,GO:0098660,GO:0098662	-	ko:K03549	-	-	-	-	ko00000,ko02000	2.A.72	-	-	K_trans
JNIIIPNH_01041	1429851.X548_14330	4.91e-224	620	COG2255@1|root,COG2255@2|Bacteria,1MU38@1224|Proteobacteria,1RNWY@1236|Gammaproteobacteria,1X2XF@135614|Xanthomonadales	135614|Xanthomonadales	L	The RuvA-RuvB complex in the presence of ATP renatures cruciform structure in supercoiled DNA with palindromic sequence, indicating that it may promote strand exchange reactions in homologous recombination. RuvAB is a helicase that mediates the Holliday junction migration by localized denaturation and reannealing	ruvB	-	3.6.4.12	ko:K03551	ko03440,map03440	-	-	-	ko00000,ko00001,ko01000,ko03400	-	-	-	RuvB_C,RuvB_N
JNIIIPNH_01042	1094184.KWO_0111390	1.2e-59	188	COG0824@1|root,COG0824@2|Bacteria,1MZH6@1224|Proteobacteria,1S93F@1236|Gammaproteobacteria,1X6W5@135614|Xanthomonadales	135614|Xanthomonadales	S	Acyl-CoA thioesterase	-	-	-	ko:K07107	-	-	-	-	ko00000,ko01000	-	-	-	4HBT
JNIIIPNH_01043	1118235.CAJH01000041_gene2676	6.5e-141	402	COG0811@1|root,COG0811@2|Bacteria,1NCWW@1224|Proteobacteria,1RMD4@1236|Gammaproteobacteria,1X41S@135614|Xanthomonadales	135614|Xanthomonadales	U	TolQ protein	tolQ	-	-	ko:K03562	ko01120,map01120	-	-	-	ko00000,ko02000	1.A.30.2.2	-	-	MotA_ExbB
JNIIIPNH_01044	1118235.CAJH01000041_gene2675	4.47e-69	211	COG0848@1|root,COG0848@2|Bacteria,1MZ6M@1224|Proteobacteria,1S8RS@1236|Gammaproteobacteria,1X76R@135614|Xanthomonadales	135614|Xanthomonadales	U	Biopolymer transporter TolR	tolR	-	-	ko:K03560	-	-	-	-	ko00000,ko02000	1.A.30.2.2	-	-	ExbD
JNIIIPNH_01045	316273.XCV3273	3.65e-108	327	COG3064@1|root,COG3064@2|Bacteria,1RKZU@1224|Proteobacteria,1S72T@1236|Gammaproteobacteria,1X3C2@135614|Xanthomonadales	135614|Xanthomonadales	M	Membrane protein TolA	tolA	-	-	ko:K03646	-	-	-	-	ko00000,ko02000	2.C.1.2	-	-	TonB_2
JNIIIPNH_01046	1429851.X548_14305	9.5e-194	551	COG0823@1|root,COG0823@2|Bacteria,1MV09@1224|Proteobacteria,1RMCY@1236|Gammaproteobacteria,1X3CZ@135614|Xanthomonadales	135614|Xanthomonadales	U	Involved in the TonB-independent uptake of proteins	tolB	-	-	ko:K03641	-	-	-	-	ko00000,ko02000	2.C.1.2	-	-	PD40,TolB_N
JNIIIPNH_01047	1429851.X548_14300	7.9e-98	286	COG2885@1|root,COG2885@2|Bacteria,1MZTV@1224|Proteobacteria,1S8RG@1236|Gammaproteobacteria,1X5FX@135614|Xanthomonadales	135614|Xanthomonadales	M	Belongs to the ompA family	pal	-	-	ko:K03640	-	-	-	-	ko00000,ko02000	2.C.1.2	-	-	OmpA
JNIIIPNH_01048	1205753.A989_17878	8.59e-88	268	COG1729@1|root,COG1729@2|Bacteria,1MUSV@1224|Proteobacteria,1RQWA@1236|Gammaproteobacteria,1X5DD@135614|Xanthomonadales	135614|Xanthomonadales	D	Mediates coordination of peptidoglycan synthesis and outer membrane constriction during cell division	cpoB	-	-	-	-	-	-	-	-	-	-	-	TPR_16,TPR_6,TolA_bind_tri
JNIIIPNH_01049	391008.Smal_3116	1.67e-138	394	COG0602@1|root,COG0602@2|Bacteria,1MUJ2@1224|Proteobacteria,1RNQZ@1236|Gammaproteobacteria,1X4FR@135614|Xanthomonadales	135614|Xanthomonadales	H	Catalyzes the complex heterocyclic radical-mediated conversion of 6-carboxy-5,6,7,8-tetrahydropterin (CPH4) to 7- carboxy-7-deazaguanine (CDG), a step common to the biosynthetic pathways of all 7-deazapurine-containing compounds	queE	-	4.3.99.3	ko:K10026	ko00790,ko01100,map00790,map01100	-	R10002	RC02989	ko00000,ko00001,ko01000,ko03016	-	-	-	Fer4_14,Radical_SAM
JNIIIPNH_01050	366649.XFF4834R_chr14920	5.05e-137	390	COG0603@1|root,COG0603@2|Bacteria,1MU5V@1224|Proteobacteria,1RMG9@1236|Gammaproteobacteria,1X3TT@135614|Xanthomonadales	135614|Xanthomonadales	F	Catalyzes the ATP-dependent conversion of 7-carboxy-7- deazaguanine (CDG) to 7-cyano-7-deazaguanine (preQ(0))	queC	-	6.3.4.20	ko:K06920	ko00790,ko01100,map00790,map01100	-	R09978	RC00959	ko00000,ko00001,ko01000,ko03016	-	-	-	QueC
JNIIIPNH_01052	1118235.CAJH01000027_gene1953	1.07e-58	189	COG1595@1|root,COG1595@2|Bacteria,1RINW@1224|Proteobacteria,1S6VB@1236|Gammaproteobacteria,1X7TP@135614|Xanthomonadales	135614|Xanthomonadales	K	ECF sigma factor	-	-	-	-	-	-	-	-	-	-	-	-	Sigma70_ECF
JNIIIPNH_01053	1442599.JAAN01000012_gene125	8.98e-190	577	COG0457@1|root,COG0515@1|root,COG0457@2|Bacteria,COG0515@2|Bacteria,1MVEU@1224|Proteobacteria,1S0IU@1236|Gammaproteobacteria,1X52Q@135614|Xanthomonadales	135614|Xanthomonadales	KLT	Protein tyrosine kinase	-	-	2.7.11.1	ko:K12132	-	-	-	-	ko00000,ko01000,ko01001	-	-	-	Pkinase,TPR_10,TPR_12
JNIIIPNH_01054	522373.Smlt3689	0	1061	COG0514@1|root,COG0514@2|Bacteria,1MVGG@1224|Proteobacteria,1RMPG@1236|Gammaproteobacteria,1X3DB@135614|Xanthomonadales	135614|Xanthomonadales	L	DNA helicase	recQ	-	3.6.4.12	ko:K03654	ko03018,map03018	-	-	-	ko00000,ko00001,ko01000,ko03400	-	-	-	DEAD,HRDC,Helicase_C,RQC,RecQ_Zn_bind
JNIIIPNH_01055	391008.Smal_3102	3.83e-103	301	COG0783@1|root,COG0783@2|Bacteria,1RAC5@1224|Proteobacteria,1S2H7@1236|Gammaproteobacteria,1X5BT@135614|Xanthomonadales	135614|Xanthomonadales	P	Belongs to the Dps family	dpsA	-	-	ko:K04047	-	-	-	-	ko00000,ko03036	-	-	-	Ferritin
JNIIIPNH_01056	863365.XHC_3249	0	2090	COG1643@1|root,COG1643@2|Bacteria,1MUEQ@1224|Proteobacteria,1RMU1@1236|Gammaproteobacteria,1X3EJ@135614|Xanthomonadales	135614|Xanthomonadales	L	Helicase	hrpA	-	3.6.4.13	ko:K03578	-	-	-	-	ko00000,ko01000	-	-	-	AAA_22,DEAD,DUF3418,HA2,Helicase_C,OB_NTP_bind
JNIIIPNH_01058	1429851.X548_14175	9.8e-72	221	2ET5N@1|root,311VW@2|Bacteria,1R3HC@1224|Proteobacteria,1T681@1236|Gammaproteobacteria,1XDI8@135614|Xanthomonadales	135614|Xanthomonadales	-	-	-	-	-	-	-	-	-	-	-	-	-	-	-
JNIIIPNH_01059	391008.Smal_3099	0	1166	COG0317@1|root,COG0317@2|Bacteria,1MU44@1224|Proteobacteria,1RN3H@1236|Gammaproteobacteria,1X3FJ@135614|Xanthomonadales	135614|Xanthomonadales	KT	In eubacteria ppGpp (guanosine 3'-diphosphate 5-' diphosphate) is a mediator of the stringent response that coordinates a variety of cellular activities in response to changes in nutritional abundance	relA	-	2.7.6.5	ko:K00951	ko00230,map00230	-	R00429	RC00002,RC00078	ko00000,ko00001,ko01000	-	-	-	ACT_4,HD_4,RelA_SpoT,TGS
JNIIIPNH_01060	454957.IA64_05060	6.95e-122	374	COG4783@1|root,COG4783@2|Bacteria,1QU1C@1224|Proteobacteria,1S9U6@1236|Gammaproteobacteria,1X4QZ@135614|Xanthomonadales	135614|Xanthomonadales	S	chaperone-mediated protein folding	-	-	-	-	-	-	-	-	-	-	-	-	-
JNIIIPNH_01061	1118235.CAJH01000041_gene2616	0	1045	COG0438@1|root,COG1216@1|root,COG0438@2|Bacteria,COG1216@2|Bacteria,1MVIM@1224|Proteobacteria,1RPB8@1236|Gammaproteobacteria,1X3GZ@135614|Xanthomonadales	135614|Xanthomonadales	M	Glycosyl transferase	-	-	-	ko:K20444	-	-	-	-	ko00000,ko01000,ko01005,ko02000	4.D.1.3	GT2,GT4	-	Glyco_trans_1_4,Glycos_transf_2
JNIIIPNH_01062	522373.Smlt3681	0	1343	COG0744@1|root,COG0744@2|Bacteria,1QTST@1224|Proteobacteria,1RNHV@1236|Gammaproteobacteria,1X479@135614|Xanthomonadales	135614|Xanthomonadales	M	Cell wall formation. Synthesis of cross-linked peptidoglycan from the lipid intermediates. The enzyme has a penicillin-insensitive transglycosylase N-terminal domain (formation of linear glycan strands) and a penicillin-sensitive transpeptidase C-terminal domain (cross-linking of the peptide subunits)	mrcB	-	2.4.1.129,3.4.16.4	ko:K05365	ko00550,map00550	-	R04519	RC00005,RC00049	ko00000,ko00001,ko01000,ko01003,ko01011	-	GT51	-	Transgly,Transpeptidase,UB2H
JNIIIPNH_01063	1429851.X548_14145	2.45e-70	217	COG0457@1|root,COG0457@2|Bacteria,1N3T7@1224|Proteobacteria,1T1KY@1236|Gammaproteobacteria,1X6RJ@135614|Xanthomonadales	135614|Xanthomonadales	S	Tetratricopeptide repeat	-	-	-	-	-	-	-	-	-	-	-	-	-
JNIIIPNH_01064	522373.Smlt3678	0	1092	COG1199@1|root,COG1199@2|Bacteria,1MVCU@1224|Proteobacteria,1RMNX@1236|Gammaproteobacteria,1X3ZE@135614|Xanthomonadales	135614|Xanthomonadales	KL	Helicase	yoaA	-	3.6.4.12	ko:K03722	-	-	-	-	ko00000,ko01000,ko03400	-	-	-	DEAD,Helicase_C_2,ResIII
JNIIIPNH_01065	1118235.CAJH01000041_gene2612	2.34e-116	338	COG1214@1|root,COG1214@2|Bacteria,1MXPH@1224|Proteobacteria,1RPYX@1236|Gammaproteobacteria,1X633@135614|Xanthomonadales	135614|Xanthomonadales	O	glycoprotease	-	-	-	ko:K14742	-	-	-	-	ko00000,ko03016	-	-	-	Peptidase_M22
JNIIIPNH_01066	1385515.N791_01715	4.76e-67	216	COG2755@1|root,COG2755@2|Bacteria,1QCNA@1224|Proteobacteria,1T8DW@1236|Gammaproteobacteria,1XAHW@135614|Xanthomonadales	135614|Xanthomonadales	E	lipolytic protein G-D-S-L family	-	-	-	-	-	-	-	-	-	-	-	-	-
JNIIIPNH_01067	1118235.CAJH01000053_gene3129	5.72e-161	456	COG0384@1|root,COG0384@2|Bacteria,1MUAS@1224|Proteobacteria,1RPWM@1236|Gammaproteobacteria,1X3G3@135614|Xanthomonadales	135614|Xanthomonadales	S	phenazine biosynthesis protein PhzF family	-	-	-	-	-	-	-	-	-	-	-	-	PhzC-PhzF
JNIIIPNH_01068	935863.AWZR01000007_gene332	4.27e-128	373	COG0384@1|root,COG0384@2|Bacteria,1MUAS@1224|Proteobacteria,1RPWM@1236|Gammaproteobacteria,1X3IU@135614|Xanthomonadales	135614|Xanthomonadales	S	phenazine biosynthesis protein	-	-	-	-	-	-	-	-	-	-	-	-	PhzC-PhzF
JNIIIPNH_01069	391008.Smal_1011	0	1417	COG0019@1|root,COG0527@1|root,COG0019@2|Bacteria,COG0527@2|Bacteria,1MUA6@1224|Proteobacteria,1SZXB@1236|Gammaproteobacteria,1X4T0@135614|Xanthomonadales	135614|Xanthomonadales	E	Belongs to the Orn Lys Arg decarboxylase class-II family	lysA	-	2.7.2.4,4.1.1.20	ko:K12526	ko00260,ko00261,ko00270,ko00300,ko01100,ko01110,ko01120,ko01130,ko01230,map00260,map00261,map00270,map00300,map01100,map01110,map01120,map01130,map01230	M00016,M00017,M00018,M00526,M00527	R00451,R00480	RC00002,RC00043,RC00299	ko00000,ko00001,ko00002,ko01000	-	-	-	AA_kinase,Orn_Arg_deC_N,Orn_DAP_Arg_deC
JNIIIPNH_01070	391008.Smal_1012	1.9e-283	779	COG1365@1|root,COG1365@2|Bacteria,1R62V@1224|Proteobacteria,1S2JY@1236|Gammaproteobacteria,1X5D9@135614|Xanthomonadales	135614|Xanthomonadales	-	-	-	-	-	-	-	-	-	-	-	-	-	-	-
JNIIIPNH_01071	1118235.CAJH01000053_gene3132	9.36e-277	764	COG0771@1|root,COG0771@2|Bacteria,1MVYD@1224|Proteobacteria,1RP25@1236|Gammaproteobacteria,1X37K@135614|Xanthomonadales	135614|Xanthomonadales	M	Cell wall formation. Catalyzes the addition of glutamate to the nucleotide precursor UDP-N-acetylmuramoyl-L-alanine (UMA)	murD	-	6.3.2.9	ko:K01925	ko00471,ko00550,ko01100,map00471,map00550,map01100	-	R02783	RC00064,RC00141	ko00000,ko00001,ko01000,ko01011	-	-	-	Mur_ligase_C,Mur_ligase_M
JNIIIPNH_01072	1552758.NC00_04255	1.22e-119	349	COG0412@1|root,COG0412@2|Bacteria,1NKIB@1224|Proteobacteria,1S1VI@1236|Gammaproteobacteria,1X3RM@135614|Xanthomonadales	135614|Xanthomonadales	Q	Dienelactone hydrolase	-	-	-	-	-	-	-	-	-	-	-	-	DLH
JNIIIPNH_01073	1429851.X548_03680	1.25e-203	567	COG0142@1|root,COG0142@2|Bacteria,1MUK6@1224|Proteobacteria,1RPR7@1236|Gammaproteobacteria,1X32F@135614|Xanthomonadales	135614|Xanthomonadales	H	Belongs to the FPP GGPP synthase family	ispB	-	2.5.1.90	ko:K02523	ko00900,ko01110,map00900,map01110	-	R09248	RC00279	ko00000,ko00001,ko01000,ko01006	-	-	-	polyprenyl_synt
JNIIIPNH_01074	391008.Smal_1017	0	921	COG0366@1|root,COG0366@2|Bacteria,1MVKX@1224|Proteobacteria,1RMSH@1236|Gammaproteobacteria,1X50G@135614|Xanthomonadales	135614|Xanthomonadales	G	alpha-glucosidase	aglA	-	3.2.1.20	ko:K01187	ko00052,ko00500,ko01100,map00052,map00500,map01100	-	R00028,R00801,R00802,R06087,R06088	RC00028,RC00049,RC00077	ko00000,ko00001,ko01000	-	GH31	-	Alpha-amylase,DUF3459,Malt_amylase_C
JNIIIPNH_01075	1211114.ALIP01000140_gene2358	0	1440	COG1629@1|root,COG4772@1|root,COG1629@2|Bacteria,COG4772@2|Bacteria,1MWTT@1224|Proteobacteria,1RRQ9@1236|Gammaproteobacteria,1X33Z@135614|Xanthomonadales	135614|Xanthomonadales	P	Outer membrane receptor proteins mostly Fe transport	-	-	-	-	-	-	-	-	-	-	-	-	OMP_b-brl_3,Plug,TonB_dep_Rec
JNIIIPNH_01076	743721.Psesu_1110	0	1125	COG1082@1|root,COG1082@2|Bacteria,1NNTS@1224|Proteobacteria,1RP3I@1236|Gammaproteobacteria,1X526@135614|Xanthomonadales	135614|Xanthomonadales	G	alpha-glucosidase	-	-	3.2.1.20	ko:K01187	ko00052,ko00500,ko01100,map00052,map00500,map01100	-	R00028,R00801,R00802,R06087,R06088	RC00028,RC00049,RC00077	ko00000,ko00001,ko01000	-	GH31	-	GH97_C,GH97_N,Glyco_hydro_97
JNIIIPNH_01077	391008.Smal_1021	0	876	COG2211@1|root,COG2211@2|Bacteria,1MX4Z@1224|Proteobacteria,1RRNW@1236|Gammaproteobacteria,1X5B8@135614|Xanthomonadales	135614|Xanthomonadales	G	Major facilitator superfamily	-	-	-	ko:K16211	-	-	-	-	ko00000,ko02000	2.A.2.6	-	-	MFS_1
JNIIIPNH_01078	522373.Smlt1179	0	982	COG0366@1|root,COG0366@2|Bacteria,1NUIZ@1224|Proteobacteria,1RPMQ@1236|Gammaproteobacteria,1X5NK@135614|Xanthomonadales	135614|Xanthomonadales	G	cyclomaltodextrin glucanotransferase	cgt	-	2.4.1.19	ko:K00701	ko00500,map00500	-	R11260	-	ko00000,ko00001,ko01000	-	CBM20,GH13	-	Alpha-amylase
JNIIIPNH_01079	522373.Smlt1180	6.04e-69	210	2CH9A@1|root,33I4V@2|Bacteria	2|Bacteria	S	SseB protein N-terminal domain	-	-	-	-	-	-	-	-	-	-	-	-	SseB
JNIIIPNH_01080	1118235.CAJH01000053_gene3150	5.68e-204	570	COG1609@1|root,COG1609@2|Bacteria,1MW7E@1224|Proteobacteria,1RNKJ@1236|Gammaproteobacteria,1X470@135614|Xanthomonadales	135614|Xanthomonadales	K	LacI family	-	-	-	-	-	-	-	-	-	-	-	-	LacI,Peripla_BP_3
JNIIIPNH_01081	398525.KB900701_gene1630	4.69e-22	90.5	COG3860@1|root,COG3860@2|Bacteria,1N8HB@1224|Proteobacteria,2UGZ1@28211|Alphaproteobacteria,3JZJI@41294|Bradyrhizobiaceae	28211|Alphaproteobacteria	S	Transcriptional regulator	-	-	-	-	-	-	-	-	-	-	-	-	-
JNIIIPNH_01082	426355.Mrad2831_4058	5.08e-56	184	COG3644@1|root,COG3644@2|Bacteria,1RK12@1224|Proteobacteria,2U9IH@28211|Alphaproteobacteria,1JVBZ@119045|Methylobacteriaceae	28211|Alphaproteobacteria	S	Uncharacterized protein conserved in bacteria (DUF2239)	-	-	-	ko:K09965	-	-	-	-	ko00000	-	-	-	DUF2239
JNIIIPNH_01083	1045855.DSC_06435	3.26e-77	235	COG0629@1|root,COG0629@2|Bacteria,1RCWT@1224|Proteobacteria,1S3WP@1236|Gammaproteobacteria,1X5FK@135614|Xanthomonadales	135614|Xanthomonadales	L	Plays an important role in DNA replication, recombination and repair. Binds to ssDNA and to an array of partner proteins to recruit them to their sites of action during DNA metabolism	ssb	-	-	ko:K03111	ko03030,ko03430,ko03440,map03030,map03430,map03440	-	-	-	ko00000,ko00001,ko03029,ko03032,ko03400	-	-	-	SSB
JNIIIPNH_01085	1211114.ALIP01000167_gene465	9.52e-204	563	COG2801@1|root,COG2801@2|Bacteria,1MVXQ@1224|Proteobacteria,1RR4F@1236|Gammaproteobacteria,1X5HK@135614|Xanthomonadales	135614|Xanthomonadales	L	Transposase and inactivated derivatives	-	-	-	-	-	-	-	-	-	-	-	-	HTH_21,rve
JNIIIPNH_01086	1123377.AUIV01000024_gene148	2.72e-48	155	COG2963@1|root,COG2963@2|Bacteria,1MZ5C@1224|Proteobacteria,1SERV@1236|Gammaproteobacteria,1X7S3@135614|Xanthomonadales	135614|Xanthomonadales	L	Transposase	-	-	-	ko:K07483	-	-	-	-	ko00000	-	-	-	HTH_Tnp_1
JNIIIPNH_01087	522373.Smlt2422	1.09e-126	365	COG0431@1|root,COG0431@2|Bacteria,1MVEB@1224|Proteobacteria,1RNDB@1236|Gammaproteobacteria,1X42G@135614|Xanthomonadales	135614|Xanthomonadales	S	arsenical resistance protein ArsH	-	-	-	ko:K11811	-	-	-	-	ko00000	-	-	-	FMN_red
JNIIIPNH_01088	522373.Smlt0178	1.33e-57	180	COG0640@1|root,COG0640@2|Bacteria,1MZAU@1224|Proteobacteria,1S5VQ@1236|Gammaproteobacteria,1X7YG@135614|Xanthomonadales	135614|Xanthomonadales	K	Helix-turn-helix domain	-	-	-	ko:K03892	-	-	-	-	ko00000,ko03000	-	-	-	HTH_20
JNIIIPNH_01089	1211114.ALIP01000086_gene375	3.69e-91	270	COG0394@1|root,COG0394@2|Bacteria,1RI0X@1224|Proteobacteria,1SYMF@1236|Gammaproteobacteria,1XCUV@135614|Xanthomonadales	135614|Xanthomonadales	T	Belongs to the low molecular weight phosphotyrosine protein phosphatase family	-	-	-	-	-	-	-	-	-	-	-	-	LMWPc
JNIIIPNH_01090	1211114.ALIP01000086_gene374	1.89e-194	545	COG0798@1|root,COG0798@2|Bacteria,1MUXY@1224|Proteobacteria,1RP2I@1236|Gammaproteobacteria,1X49A@135614|Xanthomonadales	135614|Xanthomonadales	P	COG0798 Arsenite efflux pump ACR3 and related permeases	-	-	-	ko:K03325	-	-	-	-	ko00000,ko02000	2.A.59	-	-	SBF
JNIIIPNH_01091	935567.JAES01000024_gene1427	1.89e-205	577	COG3191@1|root,COG3191@2|Bacteria,1MWDP@1224|Proteobacteria,1RYNM@1236|Gammaproteobacteria,1X5T4@135614|Xanthomonadales	135614|Xanthomonadales	EQ	Peptidase family S58	-	-	-	-	-	-	-	-	-	-	-	-	Peptidase_S58
JNIIIPNH_01092	1442599.JAAN01000011_gene387	2.58e-133	392	COG2197@1|root,COG2197@2|Bacteria,1QFTY@1224|Proteobacteria,1TD49@1236|Gammaproteobacteria,1XA3F@135614|Xanthomonadales	135614|Xanthomonadales	KT	helix_turn_helix, Lux Regulon	-	-	-	-	-	-	-	-	-	-	-	-	GerE
JNIIIPNH_01093	935567.JAES01000024_gene1425	9.57e-189	530	COG3367@1|root,COG3367@2|Bacteria,1MVEX@1224|Proteobacteria,1RNVG@1236|Gammaproteobacteria,1X547@135614|Xanthomonadales	135614|Xanthomonadales	S	Domain of unknown function (DUF1611_N) Rossmann-like domain	-	-	-	-	-	-	-	-	-	-	-	-	DUF1611,DUF1611_N
JNIIIPNH_01094	935567.JAES01000024_gene1424	3.15e-178	503	COG4948@1|root,COG4948@2|Bacteria,1MW76@1224|Proteobacteria,1RMKS@1236|Gammaproteobacteria,1X5QR@135614|Xanthomonadales	135614|Xanthomonadales	M	Mandelate racemase / muconate lactonizing enzyme, C-terminal domain	-	-	-	-	-	-	-	-	-	-	-	-	MR_MLE_C,MR_MLE_N
JNIIIPNH_01095	935567.JAES01000024_gene1429	2.11e-160	461	COG1680@1|root,COG1680@2|Bacteria,1RIYG@1224|Proteobacteria,1SB75@1236|Gammaproteobacteria,1XCKN@135614|Xanthomonadales	135614|Xanthomonadales	V	Beta-lactamase	-	-	-	-	-	-	-	-	-	-	-	-	Beta-lactamase
JNIIIPNH_01096	935567.JAES01000024_gene1428	0	1353	COG1629@1|root,COG1629@2|Bacteria,1QU0Y@1224|Proteobacteria,1T1KC@1236|Gammaproteobacteria,1X4MY@135614|Xanthomonadales	135614|Xanthomonadales	P	Outer membrane receptor	-	-	-	-	-	-	-	-	-	-	-	-	Plug,TonB_dep_Rec
JNIIIPNH_01097	190486.XAC1200	2.68e-284	798	COG1506@1|root,COG1506@2|Bacteria,1MUJ3@1224|Proteobacteria,1RPAW@1236|Gammaproteobacteria,1X45I@135614|Xanthomonadales	135614|Xanthomonadales	E	peptidase	-	-	-	-	-	-	-	-	-	-	-	-	Peptidase_S9
JNIIIPNH_01098	1118235.CAJH01000028_gene2035	0	1013	COG3104@1|root,COG3104@2|Bacteria,1MW6W@1224|Proteobacteria,1RM8P@1236|Gammaproteobacteria,1X3CQ@135614|Xanthomonadales	135614|Xanthomonadales	E	Transporter	-	-	-	ko:K03305	-	-	-	-	ko00000	2.A.17	-	-	PTR2
JNIIIPNH_01099	743721.Psesu_0816	0	1049	COG1297@1|root,COG1297@2|Bacteria,1N7SK@1224|Proteobacteria,1RNC8@1236|Gammaproteobacteria,1X4Q2@135614|Xanthomonadales	135614|Xanthomonadales	S	transporter	oliA	-	-	-	-	-	-	-	-	-	-	-	OPT
JNIIIPNH_01100	1118235.CAJH01000028_gene2032	0	1148	COG0823@1|root,COG1506@1|root,COG0823@2|Bacteria,COG1506@2|Bacteria,1MWGR@1224|Proteobacteria,1RYFT@1236|Gammaproteobacteria,1X3IT@135614|Xanthomonadales	135614|Xanthomonadales	EU	peptidase	-	-	-	-	-	-	-	-	-	-	-	-	PD40,Peptidase_S9
JNIIIPNH_01101	1552758.NC00_18695	7.94e-217	608	COG5505@1|root,COG5505@2|Bacteria,1MW87@1224|Proteobacteria,1RQPZ@1236|Gammaproteobacteria,1X4GS@135614|Xanthomonadales	135614|Xanthomonadales	S	membrane	-	-	-	-	-	-	-	-	-	-	-	-	DUF819
JNIIIPNH_01102	391008.Smal_2989	2.77e-231	644	COG5505@1|root,COG5505@2|Bacteria,1MW87@1224|Proteobacteria,1RQPZ@1236|Gammaproteobacteria,1X4GS@135614|Xanthomonadales	135614|Xanthomonadales	S	membrane	-	-	-	-	-	-	-	-	-	-	-	-	DUF819
JNIIIPNH_01103	1045855.DSC_06470	1.28e-41	137	COG2879@1|root,COG2879@2|Bacteria,1N6TY@1224|Proteobacteria,1S8VA@1236|Gammaproteobacteria,1X837@135614|Xanthomonadales	135614|Xanthomonadales	S	small protein	-	-	-	-	-	-	-	-	-	-	-	-	Sel_put
JNIIIPNH_01104	1385517.N800_00680	0	1143	COG1966@1|root,COG1966@2|Bacteria,1MWF9@1224|Proteobacteria,1RMG4@1236|Gammaproteobacteria,1X3GR@135614|Xanthomonadales	135614|Xanthomonadales	T	Carbon starvation protein	cstA	-	-	ko:K06200	-	-	-	-	ko00000	-	-	-	CstA,CstA_5TM
JNIIIPNH_01105	391008.Smal_2986	3.75e-169	476	COG1741@1|root,COG1741@2|Bacteria,1MWIP@1224|Proteobacteria,1RNVM@1236|Gammaproteobacteria,1X33N@135614|Xanthomonadales	135614|Xanthomonadales	S	Belongs to the pirin family	-	-	-	ko:K06911	-	-	-	-	ko00000	-	-	-	Pirin,Pirin_C
JNIIIPNH_01106	925775.XVE_2782	5.54e-47	156	2ANZY@1|root,31E10@2|Bacteria,1QBAW@1224|Proteobacteria,1T6VF@1236|Gammaproteobacteria,1X88G@135614|Xanthomonadales	135614|Xanthomonadales	-	-	-	-	-	-	-	-	-	-	-	-	-	-	-
JNIIIPNH_01107	391008.Smal_2984	1.33e-145	413	COG0580@1|root,COG0580@2|Bacteria,1MXTJ@1224|Proteobacteria,1RPKU@1236|Gammaproteobacteria,1X5DT@135614|Xanthomonadales	135614|Xanthomonadales	G	Channel that permits osmotically driven movement of water in both directions. It is involved in the osmoregulation and in the maintenance of cell turgor during volume expansion in rapidly growing cells. It mediates rapid entry or exit of water in response to abrupt changes in osmolarity	aqpZ	-	-	ko:K06188	-	-	-	-	ko00000,ko02000	1.A.8	-	-	MIP
JNIIIPNH_01108	1118235.CAJH01000017_gene995	1.71e-185	518	COG1741@1|root,COG1741@2|Bacteria,1MWIP@1224|Proteobacteria,1RS05@1236|Gammaproteobacteria,1X3XC@135614|Xanthomonadales	135614|Xanthomonadales	S	Belongs to the pirin family	-	-	-	ko:K06911	-	-	-	-	ko00000	-	-	-	Pirin,Pirin_C
JNIIIPNH_01109	190486.XAC2875	2.09e-89	270	COG1515@1|root,COG1515@2|Bacteria,1MWRN@1224|Proteobacteria,1RRYH@1236|Gammaproteobacteria,1X65F@135614|Xanthomonadales	135614|Xanthomonadales	L	DNA repair enzyme involved in the repair of deaminated bases. Selectively cleaves double-stranded DNA at the second phosphodiester bond 3' to a deoxyinosine leaving behind the intact lesion on the nicked DNA	nfi	-	3.1.21.7	ko:K05982	-	-	-	-	ko00000,ko01000,ko03400	-	-	-	Endonuclease_5
JNIIIPNH_01110	522373.Smlt1430	2.31e-178	496	COG0588@1|root,COG0588@2|Bacteria,1MUVE@1224|Proteobacteria,1RNCX@1236|Gammaproteobacteria,1X3TJ@135614|Xanthomonadales	135614|Xanthomonadales	G	Belongs to the phosphoglycerate mutase family. BPG- dependent PGAM subfamily	gpmA	GO:0003674,GO:0003824,GO:0004619,GO:0005575,GO:0005622,GO:0005623,GO:0005737,GO:0005829,GO:0005975,GO:0005996,GO:0006006,GO:0006082,GO:0006090,GO:0006091,GO:0006094,GO:0006096,GO:0006109,GO:0006139,GO:0006140,GO:0006163,GO:0006164,GO:0006165,GO:0006725,GO:0006732,GO:0006733,GO:0006753,GO:0006754,GO:0006757,GO:0006793,GO:0006796,GO:0006807,GO:0008150,GO:0008152,GO:0009056,GO:0009058,GO:0009108,GO:…	5.4.2.11	ko:K01834	ko00010,ko00260,ko00680,ko01100,ko01110,ko01120,ko01130,ko01200,ko01230,ko04922,ko05230,map00010,map00260,map00680,map01100,map01110,map01120,map01130,map01200,map01230,map04922,map05230	M00001,M00002,M00003	R01518	RC00536	ko00000,ko00001,ko00002,ko01000,ko04131,ko04147	-	-	-	His_Phos_1
JNIIIPNH_01111	1163408.UU9_14530	6.4e-11	63.5	COG1396@1|root,COG1396@2|Bacteria,1RHIT@1224|Proteobacteria,1S64Z@1236|Gammaproteobacteria	1236|Gammaproteobacteria	K	transcriptional	-	-	-	-	-	-	-	-	-	-	-	-	HTH_3
JNIIIPNH_01112	640081.Dsui_0475	2.41e-29	109	2E3XG@1|root,32YUI@2|Bacteria,1N8RF@1224|Proteobacteria,2VW1P@28216|Betaproteobacteria,2KX7J@206389|Rhodocyclales	206389|Rhodocyclales	S	Binds the second messenger bis-(3'-5') cyclic dimeric guanosine monophosphate (c-di-GMP). Can bind two c-di-GMP molecules per monomer. May play a role in bacterial second- messenger regulated processes. Binding to c-di-GMP induces a conformational change of the C- and N-termini resulting in the exposure of a highly negative surface on one side of the protein to a	-	-	-	-	-	-	-	-	-	-	-	-	PilZ
JNIIIPNH_01113	861299.J421_5687	6.77e-32	125	COG2207@1|root,COG2207@2|Bacteria,1ZV4P@142182|Gemmatimonadetes	142182|Gemmatimonadetes	K	helix_turn_helix, arabinose operon control protein	-	-	-	-	-	-	-	-	-	-	-	-	HTH_18
JNIIIPNH_01114	314254.OA2633_07254	6.19e-167	489	COG1680@1|root,COG1680@2|Bacteria,1RGRF@1224|Proteobacteria,2UEXU@28211|Alphaproteobacteria,43ZHM@69657|Hyphomonadaceae	28211|Alphaproteobacteria	V	Beta-lactamase	-	-	-	-	-	-	-	-	-	-	-	-	Beta-lactamase
JNIIIPNH_01115	1234364.AMSF01000040_gene62	3.79e-101	294	COG3865@1|root,COG3865@2|Bacteria,1N7IY@1224|Proteobacteria,1S25M@1236|Gammaproteobacteria,1X5ZR@135614|Xanthomonadales	135614|Xanthomonadales	S	3-demethylubiquinone-9 3-methyltransferase	-	-	2.1.1.222,2.1.1.64	ko:K00568	ko00130,ko01100,ko01110,map00130,map01100,map01110	M00117	R04988,R05614,R08769,R08781	RC00003,RC00392,RC01895	ko00000,ko00001,ko00002,ko01000	-	-	-	3-dmu-9_3-mt
JNIIIPNH_01116	522373.Smlt1431	0	1209	COG3590@1|root,COG3590@2|Bacteria,1MVNQ@1224|Proteobacteria,1RNNA@1236|Gammaproteobacteria,1X4B6@135614|Xanthomonadales	135614|Xanthomonadales	O	peptidase	-	-	-	ko:K07386	-	-	-	-	ko00000,ko01000,ko01002	-	-	-	Peptidase_M13,Peptidase_M13_N
JNIIIPNH_01117	1536773.R70331_31035	1.71e-27	103	2C3PV@1|root,3307H@2|Bacteria,1VJ1P@1239|Firmicutes,4HPE6@91061|Bacilli,26ZE6@186822|Paenibacillaceae	91061|Bacilli	S	Protein of unknown function (DUF2834)	-	-	-	-	-	-	-	-	-	-	-	-	DUF2834
JNIIIPNH_01118	1184609.KILIM_042_00090	7.72e-189	543	COG1502@1|root,COG1502@2|Bacteria,2GM0P@201174|Actinobacteria,4F61B@85018|Dermatophilaceae	201174|Actinobacteria	I	Catalyzes the reversible phosphatidyl group transfer from one phosphatidylglycerol molecule to another to form cardiolipin (CL) (diphosphatidylglycerol) and glycerol	-	-	-	ko:K06131	ko00564,ko01100,map00564,map01100	-	R07390	RC00017	ko00000,ko00001,ko01000	-	-	-	PLDc_2
JNIIIPNH_01119	1118235.CAJH01000027_gene1945	3.76e-69	216	COG2206@1|root,COG2206@2|Bacteria,1QW9I@1224|Proteobacteria,1S7KF@1236|Gammaproteobacteria,1X74J@135614|Xanthomonadales	135614|Xanthomonadales	T	HD domain	-	-	-	-	-	-	-	-	-	-	-	-	HD,HD_5
JNIIIPNH_01120	391008.Smal_1201	0	1981	COG1197@1|root,COG1197@2|Bacteria,1MUXG@1224|Proteobacteria,1RNCU@1236|Gammaproteobacteria,1X4J8@135614|Xanthomonadales	135614|Xanthomonadales	L	Couples transcription and DNA repair by recognizing RNA polymerase (RNAP) stalled at DNA lesions. Mediates ATP-dependent release of RNAP and its truncated transcript from the DNA, and recruitment of nucleotide excision repair machinery to the damaged site	mfd	-	-	ko:K03723	ko03420,map03420	-	-	-	ko00000,ko00001,ko01000,ko03400	-	-	-	CarD_CdnL_TRCF,DEAD,Helicase_C,TRCF
JNIIIPNH_01121	391008.Smal_1202	1.06e-104	305	COG1670@1|root,COG1670@2|Bacteria,1N643@1224|Proteobacteria,1T1M3@1236|Gammaproteobacteria,1X6PC@135614|Xanthomonadales	135614|Xanthomonadales	J	Acyl-CoA synthetase	YH67_06285	-	-	-	-	-	-	-	-	-	-	-	Acetyltransf_1,Acetyltransf_3
JNIIIPNH_01122	1205753.A989_18698	5.65e-151	431	COG2961@1|root,COG2961@2|Bacteria,1MWGA@1224|Proteobacteria,1RNI1@1236|Gammaproteobacteria,1X32Q@135614|Xanthomonadales	135614|Xanthomonadales	S	Specifically methylates the adenine in position 2030 of 23S rRNA	rlmJ	-	2.1.1.266	ko:K07115	-	-	-	-	ko00000,ko01000,ko03009	-	-	-	RsmJ
JNIIIPNH_01123	316273.XCV3015	9.61e-126	362	COG0745@1|root,COG0745@2|Bacteria,1MVCB@1224|Proteobacteria,1S179@1236|Gammaproteobacteria,1X3AJ@135614|Xanthomonadales	135614|Xanthomonadales	T	response regulator	creB	-	-	ko:K07663	ko02020,map02020	M00449	-	-	ko00000,ko00001,ko00002,ko02022	-	-	-	Response_reg,Trans_reg_C
JNIIIPNH_01124	1118235.CAJH01000027_gene1940	1.56e-240	673	COG0642@1|root,COG2205@2|Bacteria,1N17V@1224|Proteobacteria,1RPVU@1236|Gammaproteobacteria,1X59X@135614|Xanthomonadales	135614|Xanthomonadales	T	Histidine kinase	creC	-	2.7.13.3	ko:K07641	ko02020,map02020	M00449	-	-	ko00000,ko00001,ko00002,ko01000,ko01001,ko02022	-	-	-	HAMP,HATPase_c,HisKA
JNIIIPNH_01125	1123377.AUIV01000014_gene470	0	1506	COG5001@1|root,COG5001@2|Bacteria,1MU2C@1224|Proteobacteria,1RM8A@1236|Gammaproteobacteria,1X3Q4@135614|Xanthomonadales	135614|Xanthomonadales	T	GGDEF domain	-	-	-	-	-	-	-	-	-	-	-	-	EAL,GGDEF
JNIIIPNH_01126	1118235.CAJH01000027_gene1939	3.01e-199	565	COG4452@1|root,COG4452@2|Bacteria,1MVVR@1224|Proteobacteria,1RQRZ@1236|Gammaproteobacteria,1X4YB@135614|Xanthomonadales	135614|Xanthomonadales	V	Inner membrane protein involved in colicin E2 resistance	creD	-	-	ko:K06143	-	-	-	-	ko00000	-	-	-	CreD
JNIIIPNH_01129	190486.XAC2850	1.03e-96	286	COG0454@1|root,COG0454@2|Bacteria,1RDBA@1224|Proteobacteria,1S225@1236|Gammaproteobacteria,1X626@135614|Xanthomonadales	135614|Xanthomonadales	K	COG0454 Histone acetyltransferase HPA2 and related acetyltransferases	-	-	-	-	-	-	-	-	-	-	-	-	Acetyltransf_1
JNIIIPNH_01130	190486.XAC2849	1.27e-149	427	COG0388@1|root,COG0388@2|Bacteria,1MX4I@1224|Proteobacteria,1RP30@1236|Gammaproteobacteria,1X55P@135614|Xanthomonadales	135614|Xanthomonadales	S	Carbon-nitrogen hydrolase	nthA	-	-	-	-	-	-	-	-	-	-	-	CN_hydrolase
JNIIIPNH_01131	1385515.N791_02690	8.25e-309	850	COG2234@1|root,COG2234@2|Bacteria,1MWQ0@1224|Proteobacteria,1S1UU@1236|Gammaproteobacteria,1X439@135614|Xanthomonadales	135614|Xanthomonadales	S	peptidase	-	-	-	-	-	-	-	-	-	-	-	-	Peptidase_M28
JNIIIPNH_01132	522373.Smlt1276	1.25e-83	248	COG0824@1|root,COG0824@2|Bacteria,1MZTU@1224|Proteobacteria,1S7VY@1236|Gammaproteobacteria,1XC0J@135614|Xanthomonadales	135614|Xanthomonadales	S	Acyl-ACP thioesterase	-	-	-	ko:K07107	-	-	-	-	ko00000,ko01000	-	-	-	4HBT_2
JNIIIPNH_01133	522373.Smlt1277	0	1825	COG0178@1|root,COG0178@2|Bacteria,1MW0W@1224|Proteobacteria,1RMS9@1236|Gammaproteobacteria,1X45Q@135614|Xanthomonadales	135614|Xanthomonadales	L	The UvrABC repair system catalyzes the recognition and processing of DNA lesions. UvrA is an ATPase and a DNA-binding protein. A damage recognition complex composed of 2 UvrA and 2 UvrB subunits scans DNA for abnormalities. When the presence of a lesion has been verified by UvrB, the UvrA molecules dissociate	uvrA	-	-	ko:K03701	ko03420,map03420	-	-	-	ko00000,ko00001,ko03400	-	-	-	ABC_tran
JNIIIPNH_01134	454957.IA64_13745	2.32e-62	191	COG0261@1|root,COG0261@2|Bacteria,1MZEW@1224|Proteobacteria,1S5VB@1236|Gammaproteobacteria,1X6XJ@135614|Xanthomonadales	135614|Xanthomonadales	J	This protein binds to 23S rRNA in the presence of protein L20	rplU	GO:0003674,GO:0003735,GO:0005198	-	ko:K02888	ko03010,map03010	M00178	-	-	br01610,ko00000,ko00001,ko00002,ko03011	-	-	-	Ribosomal_L21p
[truncated: 2,324 more rows]

## Sheet: Table S5
Table S5 The genome of SINDOREI were annotated using the NR database
SINDOREI	sseqid	pident	length	mismatch	gapopen	qstart	qend	sstart	send	evalue	bitscore	tax_id	tax_name	salltitles
[truncated: 3,484 more rows]

## Sheet: Table S6
Table S6 The genome of SINDOREI were annotated using the Pfam database
[truncated: 4,642 more rows]

## Sheet: Table S7
Table S7 The genome of SINDOREI were annotated using the Swiss-Prot database
[truncated: 9,606 more rows]

[truncated: 4 more sheets: Table S8, Table S9, Table S10, Table S11]
